# Supplementary material for: Circulating cell-free DNA-based methylation patterns for breast cancer diagnosis
Source: NPJ Breast Cancer. 2021 Aug 16;7:106. doi: 10.1038/s41523-021-00316-7 (PMC8367945; doi:10.1038/s41523-021-00316-7)
Supplement: Supplementary file 2 — Dataset 1 [file 41523_2021_316_MOESM2_ESM.xlsx]

## Sheet: Supplementary Table 3
Supplementary Table 3.Clinicopathological information for each breast cancer patient (n=204).
Sample name	Sample	Age	Subtype	Stage	Grade	BI-RADS (ultrosound）	BI-RADS (mammography）	T	N	M	TNM	ER	PR	KI67	Her2	High (cm)	Weight (kg)	Menopause	FISH	Tissue types
S47-DPM-BR003-002-PS1-	BR003-002	58	Luminal B (HER2-)	I	3	4c	4b	T1	pN0	M0	IA	0.85	0.6	0.2	1+	156	70	Yes	NA	invasive ductal carcinoma
S48-DPM-BR003-003-PS1-	BR003-003	52	Luminal A	III	3	5	5	T1	pN2	M0	IIIA	0.9	0.9	0.15	1+	160	68	No	NA	invasive ductal carcinoma
S49-DPM-BR003-004-PS1-	BR003-004	52	TNBC	I	N	4c	4c	T1	pN0	M0	IA	-	-	0.15	0	160	75	No	NA	adenocystic carcinoma
S50-DPM-BR003-005-PS1-	BR003-005	64	Luminal A	II	2	5	4b	T2	ypN1	M0	IIB	0.9	0.9	0.05	1+	160	77	Yes	NA	invasive ductal carcinoma
S38-DPM-BR003-008-PS1-	BR003-008	76	Luminal A	0	N	4c	4b	Tis	pN0	M0	0	0.95	0.9	0.1	1+	155	60	Yes	NA	ductal carcinoma in situ
S39-DPM-BR003-009-PS1-	BR003-009	41	Luminal A	II	2	4b	4b	T1	pN1	M0	IIA	0.7	0.4	0.15	0	155	41	No	NA	invasive ductal carcinoma
S29-DPM-BR003-010-PS1-	BR003-010	45	TNBC	II	N	5	4b	T2	ycN1	M0	IIB	-	-	0.7	0	165	66	No	NA	invasive ductal carcinoma
S51-DPM-BR003-011-PS1-	BR003-011	54	Luminal B (HER2+)	I	3	5	3	T1	pN0	M0	IA	-	0.03	0.25	3+	155	65	Yes	NA	invasive ductal carcinoma
S40-DPM-BR003-012-PS1-IRM	BR003-012	49	Luminal B (HER2-)	III	2	4c	5	T3	pN3	M0	IIIC	0.6	0.2	0.4	0	160	85	No	NA	invasive ductal carcinoma
S41-DPM-BR003-013-PS1-IRM	BR003-013	47	Luminal B (HER2+)	II	2	4b	4b	T2	pN1	M0	IIB	0.6	0.6	0.1	3+	162	58	No	NA	invasive ductal carcinoma
S30-DPM-BR003-014-PS1-IRM	BR003-014	54	Luminal A	I	2	4C	4b	T1	pN0	M0	IA	0.9	0.8	0.15	0	170	65	No	NA	invasive ductal carcinoma
S31-DPM-BR003-015-PS1-IRM	BR003-015	53	Luminal B (HER2-)	III	N	5	5	T3	ycN3	M0	IIIC	0.6	0.25	0.25	1+	165	75	No	NA	invasive ductal carcinoma
S52-DPM-BR003-016-PS1-IRM	BR003-016	74	Luminal B (HER2-)	III	2	4b	3	T2	ypN2	M0	IIIA	0.9	0.4	0.25	1+	162	71.5	Yes	NA	invasive ductal carcinoma
S32-DPM-BR003-017-PS1-IRM	BR003-017	67	Luminal A	II	2	5	NA	T1	pN1	M0	IIA	0.9	0.9	0.1	1+	150	67	Yes	NA	invasive ductal carcinoma
S33-DPM-BR003-018-PS1-IRM	BR003-018	66	TNBC	II	2	4b	4a	T2	pN1	M0	IIB	-	-	0.15	0	160	70	Yes	NA	invasive ductal carcinoma
S34-DPM-BR003-019-PS1-IRM	BR003-019	43	Luminal A	II	2	5	4c	T2	pN1	M0	IIB	0.85	0.85	0.05	0	158	55	No	NA	invasive ductal carcinoma
S20-DPM-BR003-020-PS1-IRM	BR003-020	37	Luminal A	I	N	4a	1	T1	pN0	M0	IA	0.9	0.9	0.03	1+	162	58	No	NA	Mucous carcinoma
S35-DPM-BR003-025-PS1-IRM	BR003-025	51	TNBC	I	3	4a	4b	T1	pN0	M0	IA	-	-	0.5	2+	160	60	Yes	negative	invasive ductal carcinoma
S21-DPM-BR003-026-PS1-IRM	BR003-026	54	Luminal A	II	N	5	3	T2	pN0	M0	IIA	0.9	0.2	0.15	2+	162	75	Yes	negative	invasive micropapillary carcinoma
S22-DPM-BR003-029-PS1-IRM	BR003-029	47	N	0	N	4a	3	Tis	pN0	M0	0	/	/	/	/	156	60	No	NA	ductal carcinoma in situ
S23-DPM-BR003-031-PS1-IRM	BR003-031	53	HER2	IV	N	5	6	T3	ycN3	M1	IV	-	-	0.3	3+	150	76	Yes	NA	invasive ductal carcinoma
S56-DPM-BR003-033-PS1-IRM	BR003-033	49	TNBC	IV	N	4b	NA	T3	ycN3	M1	Ⅳ	-	-	0.7	0	163	64	No	NA	invasive ductal carcinoma
S65-DPM-BR003-034-PS1-IRM	BR003-034	49	Luminal B (HER2-)	II	2	5	4b	T1	pN1	M0	IIA	0.9	0.9	0.2	1+	169	74	No	NA	invasive ductal carcinoma
S57-DPM-BR003-035-PS1-IRM	BR003-035	40	Luminal B (HER2-)	I	3	4c	3	T1	pN0	M0	IA	0.8	0.3	0.4	0	160	53	No	NA	invasive ductal carcinoma
S53-DPM-BR003-036-PS1-IRM	BR003-036	42	Luminal B (HER2-)	I	3	4b	4a	T1	pN0	M0	IA	0.8	0.8	0.3	1+	160	58	No	NA	invasive ductal carcinoma
S58-DPM-BR003-037-PS1-IRM	BR003-037	57	N	II	1	4c	4b	T2	pN1	M0	IIB	0.95	0.9	0.1	2+	158	75	Yes	NA	invasive ductal carcinoma
S36-DPM-BR003-038-PS1-IRM	BR003-038	54	TNBC	I	3	4c	4a	T1	pN0	M0	IA	-	-	0.6	0	155	58.5	Yes	NA	invasive ductal carcinoma
S42-DPM-BR003-040-PS1-IRM	BR003-040	57	Luminal A	III	2	5	5	T3	ycN3	M0	IIIC	0.8	0.8	0.15	1+	158	57	Yes	NA	invasive ductal carcinoma
S66-DPM-BR003-041-PS1-IRM	BR003-041	52	N	II	N	5	NA	T2	ypN1	M0	IIB	0.9	0.9	0.1	2+	155	53	Yes	NA	invasive ductal carcinoma
S43-DPM-BR003-044-PS1-IRM	BR003-044	47	TNBC	II	N	4c	4c	T2	pN0	M0	IIA	-	-	0.6	0	160	60	No	NA	invasive ductal carcinoma
S25-DPM-BR003-045-PS1-IRM	BR003-045	47	N	II	2	5	5	T3	pN0	M0	IIB	0.9	0.1	0.15	2+	164	74	No	NA	invasive ductal carcinoma
S44-DPM-BR003-047-PS1-IRM	BR003-047	41	Luminal B (HER2-)	III	1	NA	NA	T4	pN1	M0	IIIB	0.9	0.9	0.2	1+	160	56	No	NA	invasive ductal carcinoma
S59-DPM-BR003-051-PS1-IRM	BR003-051	54	HER2	I	2	4c	4a	T1	pN0	M0	IA	-	-	0.15	3+	165	60	Yes	NA	invasive ductal carcinoma
S54-DPM-BR003-052-PS1-IRM	BR003-052	58	N	III	N	5	4c	T1	ycN3	M0	IIIC	/	/	/	/	170	68	Yes	NA	invasive ductal carcinoma
S45-DPM-BR003-054-PS1-IRM	BR003-054	55	N	III	N	5	5	T2	ycN3	M0	IIIC	/	/	/	/	157	47	Yes	NA	invasive ductal carcinoma
S67-DPM-BR003-056-PS1-IRM	BR003-056	59	Luminal A	II	2	4b	4b	T1	pN1	M0	IIA	0.95	0.8	0.1	1+	157	73	Yes	NA	invasive ductal carcinoma
S68-DPM-BR003-057-PS5-IRM	BR003-057	54	Luminal B (HER2+)	I	3	4c	4c	T1	pN0	M0	IA	0.01	0.1	0.15	3+	160	50	Yes	NA	invasive ductal carcinoma
S101-DPM-BR003-062-PS1-IRM	BR003-062	44	Luminal A	I	2	5	1	T1	pN0	M0	IA	0.85	0.6	0.05	0	163	58	Yes	NA	invasive ductal carcinoma
S102-DPM-BR003-063-PS1-IRM	BR003-063	54	HER2	I	3	4c	4b	T1	pN0	M0	IA	-	-	0.2	3+	156	62	No	NA	invasive ductal carcinoma
S103-DPM-BR003-066-PS1-IRM	BR003-066	59	Luminal B (HER2-)	I	2	4c	5	T1	pN0	M0	IA	0.85	0.8	0.2	1+	155	59	Yes	NA	invasive ductal carcinoma
S104-DPM-BR003-067-PS1-IRM	BR003-067	41	Luminal A	II	1	5	4a	T2	pN0	M0	IIA	0.9	0.9	0.1	0	163	58	No	NA	invasive ductal carcinoma
S105-DPM-BR003-069-PS1-IRM	BR003-069	54	Luminal A	II	3	4b	4b	T2	pN1	M0	IIB	0.9	0.8	0.15	0	164	65	Yes	NA	invasive ductal carcinoma
S106-DPM-BR003-070-PS1-IRM	BR003-070	48	Luminal B (HER2-)	II	2	4c	4c	T2	pN1	M0	IIB	0.85	0.9	0.25	2+	155	55	Yes	negative	invasive ductal carcinoma
S107-DPM-BR003-072-PS1-IRM	BR003-072	44	Luminal A	I	1	5	NA	T1	pN0	M0	IA	0.85	0.9	0.1	2+	169	62	No	negative	invasive ductal carcinoma
S108-DPM-BR003-079-PS1-IRM	BR003-079	43	TNBC	I	3	4b	3	T1	pN0	M0	IA	-	-	0.7	0	165	60	No	NA	invasive ductal carcinoma
S110-DPM-BR003-080-PS1-IRM	BR003-080	44	Luminal B (HER2-)	II	2	4c	5	T2	pN0	M0	IIA	0.7	0.3	0.3	0	154	54	No	NA	invasive ductal carcinoma
S111-DPM-BR003-081-PS1-IRM	BR003-081	48	Luminal B (HER2-)	II	N	5	4a	T2	ypN0	M0	IIA	0.01	0.01	0.7	1+	165	66.5	No	NA	invasive ductal carcinoma
S112-DPM-BR003-085-PS1-IRM	BR003-085	49	N	II	3	4b	4a	T2	pN0	M0	IIA	0.9	0.15	0.25	2+	160	72.5	No	NA	invasive ductal carcinoma
S113-DPM-BR003-087-PS1-IRM	BR003-087	59	Luminal B (HER2+)	II	3	4c	5	T1	pN1	M0	IIA	0.9	0.01	0.35	3+	160	85	Yes	NA	invasive ductal carcinoma
S114-DPM-BR003-088-PS1-IRM	BR003-088	55	Luminal B (HER2+)	III	N	5	5	T2	ypN3	M0	IIIC	0.1	0.2	0.1	2+	160	83	Yes	positive	invasive ductal carcinoma
S115-DPM-BR003-089-PS1-IRM	BR003-089	48	Luminal B (HER2-)	II	2	4c	4b	T2	pN1	M0	IIB	0.8	0.8	0.25	2+	159	66	No	negative	invasive ductal carcinoma
S116-DPM-BR003-090-PS1-IRM	BR003-090	55	HER2	III	N	5	5	T4	ypN3	M0	IIIC	-	-	0.2	3+	160	52	Yes	NA	invasive ductal carcinoma
S117-DPM-BR003-097-PS1-IRM	BR003-097	41	Luminal B (HER2-)	III	2	5	0	T2	pN2	M0	IIIA	0.85	0.85	0.3	0	160	70	No	NA	invasive ductal carcinoma
S119-DPM-BR003-098-PS1-IRM	BR003-098	58	TNBC	III	3	5	-	T4	cN1	M0	IIIB	-	-	0.4	0	153	50	Yes	NA	invasive ductal carcinoma
S120-DPM-BR003-100-PS1-IRM	BR003-100	45	Luminal A	I	N	4a	-	T1	pN0	M0	IA	0.7	0.7	0.1	0	160	67.5	No	NA	invasive lobular carcinoma
S121-DPM-BR003-101-PS1-IRM	BR003-101	47	Luminal B (HER2+)	I	2	3	1	T1	pN0	M0	IA	0.85	0.4	0.4	3+	152	52	No	NA	invasive ductal carcinoma
S123-DPM-BR003-108-PS1-IRM	BR003-108	44	Luminal B (HER2-)	III	2	4b	0	T1	pN3	M0	IIIC	0.7	0.9	0.3	2+	167	62	No	negative	invasive ductal carcinoma
S124-DPM-BR003-109-PS1-IRM	BR003-109	45	Luminal B (HER2-)	II	2	5	4c	T2	ypN1	M0	IIB	0.2	0.05	0.3	0	160	58	No	NA	invasive ductal carcinoma
S125-DPM-BR003-110-PS1-IRM	BR003-110	44	Luminal A	II	1	4c	5	T2	pN0	M0	IIA	0.9	0.95	0.15	2+	158	57	No	negative	invasive ductal carcinoma
S126-DPM-BR003-111-PS1-IRM	BR003-111	52	Luminal A	I	2	4c	4c	T1	pN0	M0	IA	0.85	0.75	0.15	1+	155	56.5	Yes	NA	invasive ductal carcinoma
S18-DPM-BR005-291-PS1-IRM	BR005-291	54	Luminal A	II	N	4a	4c	T2	pN0	M0	IIA	0.9	0.9	0.05	0	163	60	No	NA	Mucous carcinoma
S23-DPM-BR005-310-PS1-IRM	BR005-310	49	Luminal B (HER2-)	II	3	5	4b	T2	pN0	M0	IIA	0.5	-	0.4	0	164	55	No	NA	invasive ductal carcinoma
S34-DPM-BR005-311-PS1-IRM	BR005-311	55	Luminal B (HER2-)	II	N	5	4a	T2	pN0	M0	IIA	0.8	0.05	0.1	0	162	70	Yes	NA	invasive lobular carcinoma
S19-DPM-BR005-312-PS1-IRM	BR005-312	48	Luminal B (HER2+)	III	3	4c	4c	T2	pN2	M0	IIIA	0.8	0.01	0.2	3+	153	56	Yes	NA	invasive ductal carcinoma
S35-DPM-BR005-314-PS1-IRM	BR005-314	60	Luminal B (HER2-)	III	2	5	4c	T1	pN2	M0	IIIA	0.9	0.5	0.2	1+	160	58	Yes	NA	invasive ductal carcinoma
S38-DPM-BR005-316-PS1-IRM	BR005-316	50	Luminal B (HER2-)	II	2	4a	4c	T1	pN1	M0	IIA	0.9	0.9	0.2	1+	164	67	No	NA	invasive ductal carcinoma
S137-DPM-BR005-317-PS1-IRM	BR005-317	64	Luminal A	III	2	5	NA	T1	pN2	M0	IIIA	0.9	0.8	0.15	1+	NA	NA	NA	NA	invasive ductal carcinoma
S140-DPM-BR005-320-PS1-IRM	BR005-320	39	Luminal A	II	N	3	1	T2	pN0	M0	IIA	0.9	0.5	0.15	0	158	56	No	NA	invasive lobular carcinoma
S07-DPM-BR005-373-PS1-IRM	BR005-373	45	Luminal A	I	N	3	1	T1	pN0	M0	IA	0.3	0.3	0.1	0	160	56.5	No	NA	invasive ductal carcinoma
S118-DPM-BR005-381-PS1-IRM	BR005-381	52	Luminal A	0	N	4a	3	Tis	pN0	M0	0	0.9	0.8	0.1	1+	165	74	Yes	NA	intraductal papillary carcinoma
S119-DPM-BR005-382-PS1-IRM	BR005-382	47	Luminal A	II	1	4a	4b	T2	pN1	M0	IIB	0.9	0.9	0.15	1+	163	62.5	No	NA	invasive ductal carcinoma
S120-DPM-BR005-383-PS1-IRM	BR005-383	48	Luminal B (HER2+)	II	N	4b	4c	T2	pN0	M0	IIA	0.7	0.2	0.3	3+	161	74	No	NA	invasive ductal carcinoma
S124-DPM-BR005-386-PS1-IRM	BR005-386	46	Luminal B (HER2-)	III	2	4a	4a	T1	pN3	M0	IIIC	0.8	0.1	0.1	2+	160	68	No	negative	invasive ductal carcinoma
S132-DPM-BR005-397-PS1-IRM	BR005-397	51	Luminal B (HER2+)	II	3	4c	4c	T2	pN0	M0	IIA	0.8	0.7	0.4	3+	159	64	No	NA	invasive ductal carcinoma;intraductal carcinoma
S133-DPM-BR005-398-PS1-IRM	BR005-398	48	Luminal B (HER2+)	II	3	4c	2	T2	pN0	M0	IIA	-	0.05	0.4	3+	150	47.5	No	NA	invasive ductal carcinoma
S130-DPM-BR005-399-PS1-IRM	BR005-399	49	HER2	II	3	4c	4c	T2	pN0	M0	IIA	-	-	0.3	3+	160	60	No	NA	invasive ductal carcinoma;intraductal carcinoma
S134-DPM-BR005-400-PS1-IRM	BR005-400	50	Luminal A	I	2	4b	4b	T1	pN0	M0	IA	0.9	0.9	0.1	1+	160	66	No	NA	invasive ductal carcinoma;intraductal carcinoma
S135-DPM-BR005-401-PS1-IRM	BR005-401	55	TNBC	II	3	5	4b	T2	pN0	M0	IIA	-	-	0.3	0	163	62	Yes	NA	invasive ductal carcinoma
S145-DPM-BR005-403-PS1-IRM	BR005-403	44	Luminal B (HER2-)	II	3	4c	3	T2	pN0	M0	IIA	0.9	0.8	0.7	2+	155	49	No	negative	invasive ductal carcinoma
S13-DPM-BR005-404-PS1-IRM	BR005-404	45	Luminal B (HER2-)	III	3	4c	6	T1	pN2	M0	IIIA	0.8	0.6	0.2	2+	161	57.5	No	negative	invasive ductal carcinoma
S14-DPM-BR005-405-PS1-IRM	BR005-405	47	Luminal B (HER2-)	II	2	4c	4b	T1	pN1	M0	IIA	0.8	0.7	0.3	0	168	57	No	NA	invasive ductal carcinoma
S15-DPM-BR005-406-PS1-IRM	BR005-406	45	Luminal A	I	2	6	6	T1	pN0	M0	IA	0.9	0.8	<0.1	1+	155	53	No	NA	invasive ductal carcinoma
S39-DPM-BR005-407-PS1-IRM	BR005-407	57	TNBC	0	N	1	4b	Tis	pN0	M0	0	-	-	0.08	1+	153	50	Yes	NA	ductal carcinoma in situ
S27-DPM-BR005-408-PS1-IRM	BR005-408	46	Luminal B (HER2+)	II	2	4c	4b	T2	pN1	M0	IIB	0.8	0.8	0.2	2+	158	48	No	positive	invasive ductal carcinoma;intraductal carcinoma
S40-DPM-BR005-409-PS1-IRM	BR005-409	58	Luminal B (HER2-)	II	3	4c	5	T2	pN0	M0	IIA	0.9	0.3	0.5	2+	155	60	Yes	negative	invasive ductal carcinoma
S43-DPM-BR005-410-PS1-IRM	BR005-410	45	Luminal A	II	2	4c	4b	T1	pN1	M0	IIA	0.6	0.7	0.05	0	158	62	No	NA	invasive ductal carcinoma
S41-DPM-BR005-411-PS1-IRM	BR005-411	41	N	II	N	4b	4c	T2	pN0	M0	IIA	0.9	0.9	0.08	DCIS 2+	160	78	No	NA	invasive ductal carcinoma
S44-DPM-BR005-412-PS1-IRM	BR005-412	54	Luminal A	I	2	4b	5	T1	pN0	M0	IA	0.9	0.9	0.1	0	165	67	Yes	NA	invasive ductal carcinoma
S45-DPM-BR005-413-PS1-IRM	BR005-413	45	N	II	1	4c	4c	T2	pN1	M0	IIB	0.9	0.9	0.3	2+	163	62	No	NA	invasive ductal carcinoma
S46-DPM-BR005-414-PS1-IRM	BR005-414	68	HER2	I	3	4b	NA	T1	pN0	M0	IA	-	-	0.15	3+	157	73	Yes	NA	invasive ductal carcinoma
S48-DPM-BR005-415-PS1-IRM	BR005-415	49	HER2	II	3	5	4c	T2	pN0	M0	IIA	-	-	0.6	3+	172	88	No	NA	invasive ductal carcinoma
S49-DPM-BR005-416-PS1-IRM	BR005-416	57	Luminal B (HER2-)	III	3	5	5	T2	pN3	M0	IIIC	0.9	0.6	0.3	1+	155	65	Yes	NA	invasive ductal carcinoma;intraductal carcinoma
S50-DPM-BR005-417-PS1-IRM	BR005-417	56	Luminal A	II	N	4c	5	T2	pN0	M0	IIA	0.9	0.8	0.15	1+	169	76	Yes	NA	invasive ductal carcinoma
S51-DPM-BR005-418-PS1-IRM	BR005-418	47	Luminal B (HER2+)	II	N	5	5	T2	pN1	M0	IIB	0.8	0.7	0.3	3+	158	65	No	NA	invasive ductal carcinoma;intraductal carcinoma
S10-DPM-BR005-420-PS1-IRM	BR005-420	60	TNBC	I	3	4b	4b	T1	pN0	M0	IA	-	-	0.5	1+	154	50	Yes	NA	invasive ductal carcinoma
S13-DPM-BR005-421-PS1-IRM	BR005-421	51	HER2	III	2	4c	5	T2	pN2	M0	IIIA	-	-	0.4	3+	165	58	No	NA	invasive ductal carcinoma
S14-DPM-BR005-422-PS1-IRM	BR005-422	49	Luminal B (HER2-)	I	3	4a	3	T1	pN0	M0	IA	0.9	0.7	0.2	1+	154	51	Yes	NA	invasive ductal carcinoma
S15-DPM-BR005-423-PS1-IRM	BR005-423	54	Luminal B (HER2-)	I	2	4c	6	T1	pN0	M0	IA	0.9	-	0.3	1+	160	56	Yes	NA	invasive ductal carcinoma
S05-DPM-BR005-424-PS1-IRM	BR005-424	52	Luminal B (HER2-)	II	3	5	4b	T2	pN1	M0	IIB	0.95	0.7	0.6	0	158	55	No	NA	invasive ductal carcinoma
S17-DPM-BR005-425-PS1-IRM	BR005-425	50	Luminal A	I	2	4c	5	T1	pN0	M0	IA	0.9	0.9	0.1	1+	152	97	No	NA	invasive ductal carcinoma
S18-DPM-BR005-426-PS1-IRM	BR005-426	49	TNBC	II	2	4b	3	T2	pN0	M0	IIA	-	-	0.2	2+	163	49	No	negative	invasive ductal carcinoma
S19-DPM-BR005-427-PS1-IRM	BR005-427	47	N	II	2	4a	4b	T1	pN1	M0	IIA	0.85	0.85	0.1	2+	167	77.5	No	NA	invasive ductal carcinoma
S20-DPM-BR005-428-PS1-IRM	BR005-428	47	TNBC	I	3	4a	4a	T1	pN0	M0	IA	-	-	0.4	0	159	48.5	No	NA	invasive ductal carcinoma
S22-DPM-BR005-429-PS1-IRM	BR005-429	48	Luminal B (HER2-)	III	2	4c	5	T1	pN2	M0	IIIA	0.85	0.5	0.2	2+	162	60	No	negative	invasive ductal carcinoma
S23-DPM-BR005-430-PS1-IRM	BR005-430	41	Luminal B (HER2-)	0	N	4b	4a	Tis	pN0	M0	0	0.95	0.95	0.2	1+	160	58	No	NA	ductal carcinoma in situ
S25-DPM-BR005-432-PS1-IRM	BR005-432	46	Luminal B (HER2-)	II	3	4c	1	T2	pN0	M0	IIA	0.9	0.9	0.7	1+	156	67	Yes	NA	invasive ductal carcinoma
S27-DPM-BR005-433-PS1-IRM	BR005-433	58	Luminal B (HER2+)	I	2	4b	4b	T1	pN0	M0	IA	0.9	0.3	0.5	3+	163	66	Yes	NA	invasive ductal carcinoma
S28-DPM-BR005-434-PS1-IRM	BR005-434	42	Luminal A	II	2	5	1	T2	pN0	M0	IIA	0.7	0.8	0.1	1+	154	72	No	NA	invasive ductal carcinoma
S29-DPM-BR005-435-PS1-IRM	BR005-435	58	Luminal B (HER2-)	II	2	4b	4b	T1	pN1	M0	IIA	0.9	0.4	0.35	0	160	60	Yes	NA	invasive ductal carcinoma
S30-DPM-BR005-436-PS1-IRM	BR005-436	53	Luminal A	III	2	4c	5	T2	pN2	M0	IIIA	0.9	0.8	0.1	1+	148	54	No	NA	invasive ductal carcinoma
S32-DPM-BR005-437-PS1-IRM	BR005-437	60	N	II	2	5	5	T2	pN1	M0	IIB	0.8	0.7	0.25	2+	160	72	Yes	NA	invasive ductal carcinoma
S33-DPM-BR005-438-PS1-IRM	BR005-438	46	Luminal B (HER2-)	II	1	5	4c	T2	pN0	M0	IIA	0.95	0.7	0.25	2+	165	52	No	negative	invasive ductal carcinoma
S34-DPM-BR005-439-PS1-IRM	BR005-439	50	Luminal B (HER2+)	III	3	4c	4b	T2	pN2	M0	IIIA	0.9	0.9	0.5	2+	155	70	Yes	positive	invasive ductal carcinoma
S39-DPM-BR005-444-PS1-IRM	BR005-444	53	Luminal A	I	1	4a	4a	T1	pN0	M0	IA	0.9	0.8	<0.1	1+	165	60	Yes	NA	invasive ductal carcinoma
S02-DPM-BR005-455-PS1-IRM	BR005-455	48	N	0	N	3	3	Tis	pN0	M0	0	/	/	/	/	155	50	No	NA	ductal carcinoma in situ
S03-DPM-BR005-456-PS1-IRM	BR005-456	50	Luminal B (HER2+)	0	N	3	4a	Tis	pN0	M0	0	0.9	0.3	0.15	3+	163	53	No	NA	ductal carcinoma in situ
S15-DPM-BR005-464-PS1-IRM	BR005-464	59	Luminal B (HER2-)	I	2	4b	2	T1	pN0	M0	IA	0.9	0.15	0.15	0	167	87.5	Yes	NA	invasive ductal carcinoma
S83-DPM-BR005-545-PS1-IRM	BR005-545	43	Luminal A	I	2	4a	4a	T1	pN0	M0	IA	0.8	0.85	0.1	1+	166	55	No	NA	invasive ductal carcinoma
S33-DPM-BR005-561-PS1-IRM	BR005-561	49	TNBC	I	N	4c	4b	T1	pN0	M0	IA	-	-	0.6	1+	158	68	Yes	NA	invasive ductal carcinoma
S32-DPM-BR005-562-PS1-IRM	BR005-562	59	Luminal B (HER2-)	II	2	4b	4a	T2	pN0	M0	IIA	0.9	0.4	0.35	2+	165	71	Yes	negative	invasive ductal carcinoma
S33-DPM-BR005-563-PS1-IRM	BR005-563	49	Luminal B (HER2-)	I	2	4c	4b	T1	pN0	M0	IA	0.85	0.75	0.25	2+	160	68	No	negative	invasive ductal carcinoma
S34-DPM-BR005-564-PS1-IRM	BR005-564	53	Luminal B (HER2-)	III	2	4c	5	T2	pN3	M0	IIIC	0.95	-	0.5	0	157	51	Yes	NA	invasive ductal carcinoma
S72-DPM-BR005-565-PS1-IRM	BR005-565	51	Luminal B (HER2-)	I	2	4c	4c	T1	pN0	M0	IA	0.9	0.9	0.25	1+	162	78	No	NA	invasive ductal carcinoma
S35-DPM-BR005-567-PS1-IRM	BR005-567	57	Luminal B (HER2+)	I	3	4b	4a	T1	pN0	M0	IA	0.9	0.9	0.4	3+	160	62.5	Yes	NA	invasive ductal carcinoma
S67-DPM-BR005-568-PS1-IRM	BR005-568	54	Luminal B (HER2-)	III	3	4c	4c	T1	pN3	M0	IIIC	0.8	0.6	0.35	1+	168	82	Yes	NA	invasive ductal carcinoma
S68-DPM-BR005-569-PS1-IRM	BR005-569	57	TNBC	I	3	4c	4b	T1	pN0	M0	IA	-	-	0.8	0	165	61	Yes	NA	invasive ductal carcinoma
S73-DPM-BR005-570-PS1-IRM	BR005-570	48	Luminal B (HER2+)	I	2	4b	4c	T1	pN0	M0	IA	0.8	0.08	0.25	3+	160	54	No	NA	invasive ductal carcinoma
S74-DPM-BR005-571-PS1-IRM	BR005-571	49	Luminal B (HER2-)	I	2	4c	4c	T1	pN0	M0	IA	0.9	0.7	0.25	2+	156	62	No	negative	invasive ductal carcinoma
S24-DPM-BR005-572-PS1-IRM	BR005-572	55	Luminal B (HER2+)	I	N	4c	4b	T1	pN0	M0	IA	0.01	-	0.25	3+	160	54	Yes	NA	invasive ductal carcinoma
S12-DPM-BR005-574-PS1-IRM	BR005-574	40	Luminal B (HER2+)	II	3	4c	5	T2	pN0	M0	IIA	-	0.01	0.6	2+	160	57.5	No	positive	invasive ductal carcinoma
S20-DPM-BR005-575-PS1-IRM	BR005-575	44	Luminal A	II	1	5	4b	T2	pN0	M0	IIA	0.8	0.8	0.05	2+	163	65	No	negative	invasive ductal carcinoma
S13-DPM-BR005-576-PS1-IRM	BR005-576	59	HER2	I	3	4a	4b	T1	pN0	M0	IA	-	-	0.6	3+	155	44	Yes	NA	invasive ductal carcinoma
S14-DPM-BR005-577-PS1-IRM	BR005-577	52	Luminal B (HER2-)	II	2	4c	4c	T2	pN0	M0	IIA	0.05	-	0.5	0	159	47.5	No	NA	invasive ductal carcinoma
S15-DPM-BR005-578-PS1-IRM	BR005-578	53	Luminal B (HER2-)	I	2	4c	4b	T1	pN0	M0	IA	0.9	0.15	0.15	2+	158	67.5	Yes	negative	invasive ductal carcinoma
S59-DPM-BR005-579-PS1-IRM	BR005-579	43	Luminal A	I	1	4a	3	T1	pN0	M0	IA	0.9	0.9	<0.05	1+	160	60	No	NA	invasive ductal carcinoma
S60-DPM-BR005-581-PS1-IRM	BR005-581	46	Luminal B (HER2+)	II	2	4b	4b	T2	pN0	M0	IIA	0.03	-	0.25	3+	170	62	No	NA	invasive ductal carcinoma
S37-DPM-BR005-582-PS1-IRM	BR005-582	61	Luminal A	III	2	4a	4b	T1	pN2	M0	IIIA	0.9	0.3	0.15	0	168	68	Yes	NA	invasive ductal carcinoma
S69-DPM-BR005-583-PS1-IRM	BR005-583	43	N	II	N	4c	4b	T2	pN0	M0	IIA	/	/	/	/	168	65	No	NA	invasive ductal carcinoma
S38-DPM-BR005-584-PS1-IRM	BR005-584	56	Luminal A	0	N	4a	4b	Tis	pN0	M0	0	0.9	0.9	0.02	0	156	58.5	Yes	NA	ductal carcinoma in situ
S75-DPM-BR005-585-PS1-IRM	BR005-585	43	Luminal B (HER2-)	II	1	4a	2	T2	pN0	M0	IIA	0.9	0.1	0.1	1+	170	57	No	NA	invasive ductal carcinoma
S70-DPM-BR005-586-PS1-IRM	BR005-586	51	HER2	I	2	4c	4b	T1	pN0	M0	IA	-	-	0.4	3+	167	50	No	NA	invasive ductal carcinoma;intraductal carcinoma
S39-DPM-BR005-587-PS1-IRM	BR005-587	54	TNBC	I	2	4b	4	T1	pN0	M0	IA	-	-	0.3	0	160	58	Yes	NA	invasive ductal carcinoma
S20-DPM-BR005-588-PS1-IRM	BR005-588	45	Luminal A	I	2	4c	5	T1	pN0	M0	IA	0.9	0.5	0.1	0	155	58	Yes	NA	invasive ductal carcinoma
S40-DPM-BR005-589-PS1-IRM	BR005-589	52	Luminal B (HER2-)	II	3	4c	5	T1	pN1	M0	IIA	0.8	0.7	0.25	0	155	61	Yes	NA	invasive ductal carcinoma
S34-DPM-BR005-590-PS1-IRM	BR005-590	45	HER2	II	3	4b/4b	4b/4c	T2	pN0	M0	IIA	-	-	0.6	3+	168	65	No	NA	invasive ductal carcinoma
S29-DPM-BR005-591-PS1-IRM	BR005-591	55	Luminal A	I	2	4b	4b	T1	pN0	M0	IA	0.9	0.5	0.07	1+	160	65	Yes	NA	invasive ductal carcinoma
S30-DPM-BR005-592-PS1-IRM	BR005-592	42	Luminal B (HER2-)	I	1	4c	4a	T1	pN0	M0	IA	0.9	0.9	0.25	1+	156	61	No	NA	invasive ductal carcinoma
S35-DPM-BR005-593-PS1-IRM	BR005-593	59	Luminal B (HER2-)	II	3	4c	5	T2	pN0	M0	IIA	0.9	0.4	0.4	1+	161	62	Yes	NA	invasive ductal carcinoma
S99-DPM-BR005-594-PS1-IRM	BR005-594	40	HER2	II	2	4b	4b	T1	pN1	M0	IIA	-	-	0.5	3+	160	57	No	NA	invasive ductal carcinoma
S100-DPM-BR005-595-PS1-IRM	BR005-595	51	Luminal B (HER2+)	II	N	4c	4c	T2	pN0	M0	IIA	0.1	-	0.15	3+	162	56	Yes	NA	invasive lobular carcinoma
S102-DPM-BR005-596-PS1-IRM	BR005-596	40	Luminal A	I	1	6	2	T1	pN0	M0	IA	0.6	0.9	0.1	1+	165	64	No	NA	invasive ductal carcinoma
S103-DPM-BR005-597-PS1-IRM	BR005-597	51	Luminal A	III	1	4c	4b	T2	pN2	M0	IIIA	0.8	0.8	0.05	0	160	57.5	Yes	NA	invasive ductal carcinoma
S85-DPM-BR005-598-PS1-IRM	BR005-598	44	Luminal A	I	N	4b	2	T1	pN0	M0	IA	0.9	0.8	0.02	0	160	46	No	NA	ductal carcinoma in situ
S104-DPM-BR005-599-PS1-IRM	BR005-599	68	Luminal A	II	2	4c	5	T1	pN1	M0	IIA	0.8	0.6	0.05	1+	153	51	Yes	NA	invasive ductal carcinoma;intraductal carcinoma
S105-DPM-BR005-600-PS1-IRM	BR005-600	39	Luminal B (HER2-)	II	2	4c	5	T2	pN1	M0	IIB	0.6	0.7	0.25	0	160	91	No	NA	invasive ductal carcinoma;intraductal carcinoma
S02-DPM-BR005-603-PS1-IRM	BR005-603	50	Luminal A	II	2	4b	4b	T2	pN0	M0	IIA	0.95	0.9	0.1	2+	158	79	No	negative	invasive ductal carcinoma
S28-DPM-BR005-605-PS1-IRM	BR005-605	56	TNBC	II	3	4c	4c	T2	pN0	M0	IIA	-	-	0.7	0	163	60	Yes	NA	invasive ductal carcinoma
S29-DPM-BR005-606-PS1-IRM	BR005-606	53	Luminal B (HER2-)	II	1	4c	4a	T2	pN1	M0	IIB	0.2	0.01	0.15	1+	165	75	Yes	NA	invasive ductal carcinoma;intraductal carcinoma
S30-DPM-BR005-608-PS1-IRM	BR005-608	59	Luminal B (HER2-)	II	2	4c	5	T2	pN1	M0	IIB	0.95	0.25	0.2	2+	158	66	Yes	negative	invasive ductal carcinoma
S03-DPM-BR005-609-PS1-IRM	BR005-609	76	Luminal B (HER2+)	II	2	5	5	T2	pN0	M0	IIA	0.9	0.3	0.35	3+	162	76	Yes	NA	invasive ductal carcinoma;invasive micropapillary carcinoma
S04-DPM-BR005-610-PS1-IRM	BR005-610	49	Luminal B (HER2+)	I	2	4b	0	T1	pN0	M0	IA	0.8	0.4	0.3	2+	160	60	No	positive	invasive ductal carcinoma;intraductal carcinoma
S31-DPM-BR005-611-PS1-IRM	BR005-611	43	Luminal B (HER2-)	II	2	5	4b	T2	pN1	M0	IIB	0.95	0.95	0.3	0	160	66	No	NA	invasive ductal carcinoma
S05-DPM-BR005-613-PS1-IRM	BR005-613	63	Luminal A	II	2	4c	4b	T2	pN0	M0	IIA	0.95	0.95	0.1	0	153	67	Yes	NA	invasive ductal carcinoma;invasive micropapillary carcinoma
S06-DPM-BR005-614-PS1-IRM	BR005-614	65	HER2	II	2	5	5	T2	pN1	M0	IIB	-	-	0.5	3+	155	54.5	Yes	NA	invasive ductal carcinoma
S32-DPM-BR005-618-PS1-IRM	BR005-618	70	Luminal B (HER2-)	II	3	5	4b	T1	pN1	M0	IIA	<0.05	-	0.6	0	156	62	Yes	NA	invasive ductal carcinoma
S07-DPM-BR005-619-PS1-IRM	BR005-619	53	Luminal A	I	N	4a	4b	T1	pN0	M0	IA	0.9	0.8	0.1	0	155	65	Yes	NA	Mucous carcinoma;intraductal carcinoma
S33-DPM-BR005-620-PS1-IRM	BR005-620	46	Luminal B (HER2-)	III	2	4c	4c	T2	pN2	M0	IIIA	0.9	0.9	0.2	1+	162	61	No	NA	invasive ductal carcinoma
S08-DPM-BR005-622-PS1-IRM	BR005-622	55	Luminal B (HER2+)	II	3	4b	4c	T2	pN0	M0	IIA	-	0.05	0.4	2+	160	65	Yes	positive	invasive ductal carcinoma;intraductal carcinoma
S09-DPM-BR005-623-PS1-IRM	BR005-623	67	N	I	2	4c	4b	T1	pN0	M0	IA	0.9	<0.05	0.1	2+	168	65	Yes	NA	invasive ductal carcinoma
S10-DPM-BR005-624-PS1-IRM	BR005-624	49	Luminal B (HER2+)	III	3	4c	4b	T2	pN2	M0	IIIA	<0.05	<0.05	0.4	2+	160	57.5	No	positive	invasive ductal carcinoma
S11-DPM-BR005-627-PS1-IRM	BR005-627	49	Luminal A	I	2	4c	4c	T1	pN0	M0	IA	0.85	0.8	0.1	1+	158	65	No	NA	invasive ductal carcinoma;intraductal carcinoma; fibroadenomas
S12-DPM-BR005-628-PS1-IRM	BR005-628	51	HER2	II	2	4b	4a	T2	pN0	M0	IIA	-	-	0.25	3+	163	55	Yes	NA	invasive ductal carcinoma;intraductal carcinoma;PAGET
S13-DPM-BR005-629-PS1-IRM	BR005-629	58	Luminal A	II	2	4c	4b	T1	pN1	M0	IIA	0.9	0.6	0.02	0	168	64	Yes	NA	invasive ductal carcinoma
S34-DPM-BR005-631-PS1-IRM	BR005-631	48	Luminal B (HER2-)	II	2	4c	4b	T1	pN1	M0	IIA	0.85	0.9	0.2	1+	155	53.5	Yes	NA	invasive ductal carcinoma
S14-DPM-BR005-632-PS1-IRM	BR005-632	67	N	II	2	4b	4a	T1	pN1	M0	IIA	0.9	0.02	0.1	2+	160	67	Yes	NA	invasive ductal carcinoma;intraductal papilloma ;invasive carcinoma
S15-DPM-BR005-633-PS1-IRM	BR005-633	55	Luminal B (HER2+)	III	3	3	4c	T1	pN2	M0	IIIA	0.4	-	0.4	2+	160	57	Yes	positive	invasive ductal carcinoma
S35-DPM-BR005-634-PS1-IRM	BR005-634	65	Luminal B (HER2-)	I	2	4b	4b	T1	pN0	M0	IA	0.9	0.02	0.25	1+	156	60	Yes	NA	invasive ductal carcinoma
S16-DPM-BR005-635-PS1-IRM	BR005-635	47	Luminal B (HER2+)	I	2	4b	4a	T1	pN0	M0	IA	0.9	0.5	0.15	2+	160	52	No	positive	invasive ductal carcinoma
S36-DPM-BR005-636-PS1-IRM	BR005-636	49	N	0	N	4a	4c	Tis	pN0	M0	0	0.9	0.9	<0.1	2+	158	52	No	NA	intraductal papilloma ;intraductal carcinoma
S17-DPM-BR005-638-PS1-IRM	BR005-638	42	Luminal A	II	2	4b	4c	T2	pN1	M0	IIB	0.8	0.9	0.1	1+	172	60	No	NA	invasive ductal carcinoma;intraductal carcinoma
S18-DPM-BR005-641-PS1-IRM	BR005-641	55	Luminal A	I	2	4c	4c	T1	pN0	M0	IA	0.7	0.9	0.05	0	160	76	Yes	NA	invasive ductal carcinoma
S19-DPM-BR005-642-PS1-IRM	BR005-642	55	Luminal A	I	1	4a	3	T1	pN0	M0	IA	0.8	0.6	<5%	1+	160	60	Yes	NA	invasive ductal carcinoma
S37-DPM-BR005-644-PS1-IRM	BR005-644	61	TNBC	II	3	5	4b	T2	pN1	M0	IIB	-	-	0.3	1+	158	70	Yes	NA	invasive ductal carcinoma
S38-DPM-BR005-646-PS1-IRM	BR005-646	61	TNBC	II	2	4c	4a	T2	pN0	M0	IIA	-	-	0.2	1+	170	89	Yes	NA	invasive ductal carcinoma;intraductal carcinoma
S39-DPM-BR005-647-PS1-IRM	BR005-647	71	TNBC	II	2-3	4c	4c	T2	pN0	M0	IIA	-	-	0.08	1+	159	47.5	Yes	NA	invasive ductal carcinoma
S20-DPM-BR005-648-PS1-IRM	BR005-648	63	Luminal B (HER2+)	I	3	4c	4a	T1	pN0	M0	IA	0.9	0.15	0.3	3+	160	60	Yes	NA	invasive ductal carcinoma
S40-DPM-BR005-649-PS1-IRM	BR005-649	50	Luminal B (HER2-)	II	3	4b	4c	T1	pN1	M0	IIA	0.9	0.9	0.4	2+	160	65	No	negative	invasive ductal carcinoma;intraductal carcinoma
S21-DPM-BR005-651-PS1-IRM	BR005-651	65	Luminal B (HER2+)	I	3	4a	4b	T1	pN1mi	M0	IB	0.8	0.3	0.4	3+	152	48	Yes	NA	fibroadenomas;invasive ductal carcinoma
S41-DPM-BR005-652-PS1-IRM	BR005-652	56	TNBC	I	3	4b	4a	T1	pN0	M0	IA	-	-	0.6	1+	155.5	56	Yes	NA	invasive ductal carcinoma
S42-DPM-BR005-653-PS1-IRM	BR005-653	59	Luminal B (HER2+)	I	2	4a	4a	T1	pN0	M0	IA	0.9	0.9	0.2	3+	160	55	Yes	NA	invasive ductal carcinoma;intraductal carcinoma
S43-DPM-BR005-654-PS1-IRM	BR005-654	48	Luminal B (HER2-)	II	3	4c	4b	T2	pN0	M0	IIA	0.9	-	0.5	0	162	60	No	NA	invasive ductal carcinoma
S44-DPM-BR005-655-PS1-IRM	BR005-655	50	Luminal B (HER2+)	II	3	4b	4c	T2	pN0	M0	IIA	0.9	0.02	0.4	3+	160	55	Yes	NA	invasive ductal carcinoma
S45-DPM-BR005-656-PS1-IRM	BR005-656	62	Luminal B (HER2+)	II	3	5	4c	T2	pN1	M0	IIB	0.2	-	0.4	3+	163	64	Yes	NA	invasive ductal carcinoma
S22-DPM-BR005-657-PS1-IRM	BR005-657	41	Luminal A	I	2	4b	4b	T1	pN0	M0	IA	0.9	0.5	0.1	2+	160	61	Yes	negative	invasive ductal carcinoma
S46-DPM-BR005-658-PS1-IRM	BR005-658	45	Luminal B (HER2+)	I	3	4c	2	T1	pN0	M0	IA	0.9	0.7	0.4	3+	163	63.5	No	NA	invasive ductal carcinoma; fibroadenomas
S47-DPM-BR005-659-PS1-IRM	BR005-659	57	TNBC	II	3	5	4a	T1	pN1	M0	IIA	-	-	0.8	0	170	77	Yes	NA	invasive ductal carcinoma;intraductal carcinoma
S48-DPM-BR005-661-PS1-IRM	BR005-661	55	N	0	N	4c	4b	Tis	pN0	M0	0	0.3	-	0.6	3+	160	54	Yes	NA	ductal carcinoma in situ
S49-DPM-BR005-662-PS1-IRM	BR005-662	47	Luminal B (HER2-)	II	2	4b	4a	T1	pN1	M0	IIA	0.6	0.7	0.35	1+	168	54	No	NA	invasive ductal carcinoma; fibroadenomas
S23-DPM-BR005-663-PS1-IRM	BR005-663	50	Luminal A	II	2	4c	4b	T2	pN1	M0	IIB	0.8	0.7	0.15	1+	150	60	No	NA	invasive ductal carcinoma;intraductal carcinoma
S24-DPM-BR005-666-PS1-IRM	BR005-666	53	Luminal A	I	2	4b	4a	T1	pN0	M0	IA	0.9	0.9	0.1	2+	160	55	No	negative	invasive ductal carcinoma
S25-DPM-BR005-672-PS1-IRM	BR005-672	68	HER2	III	2	4c	4b	T1	pN2	M0	IIIA	-	-	0.4	3+	160	58.5	Yes	NA	invasive ductal carcinoma
S26-DPM-BR005-677-PS1-IRM	BR005-677	48	Luminal A	I	2	4b	4b	T1	pN0	M0	IA	0.9	0.3	<0.1	2+	165	62	Yes	negative	invasive ductal carcinoma;intraductal carcinoma
S50-DPM-BR005-692-PS1-IRM	BR005-692	49	N	0	N	4a	NA	Tis	pN0	M0	0	/	/	/	/	165	59	No	NA	intraductal papilloma ;LCIS
S51-DPM-BR005-695-PS1-IRM	BR005-695	70	Luminal B (HER2-)	III	2	5	4c	T2	pN2	M0	IIIA	0.95	0.05	0.15	2+	154	54	Yes	negative	invasive ductal carcinoma

## Sheet: Supplementary Table4
Supplementary Table 4. Methylation level of 26 markers in all plasma samples (n=333).
Sample	Group	cg00594560	cg01348584	cg04541368	cg07458308	cg08279008	cg08402365	cg08599259	cg09760908	cg13973436	cg14140881	cg14868703	cg15321298	cg15634980	cg16304215	cg17632299	cg18087672	cg18786873	cg20072171	cg20631750	cg21501525	cg22778178	cg23035715	cg25566568	cg25756435	cg25924096	cg26371731
BR003-002	Malignant	0.0239391	0.072238	0.0665399	0.016692	0.038961	0.0333333	0.0158172	0.0140351	0.0276498	0.0287908	0.0215363	0.00127877	0.0645161	0.0274914	0.154444	0.0187008	0.0508221	0.052	0.0105263	0.0586207	0.0695971	0.0828924	0.0260163	0.0272418	0.0424431	0.0353607
BR003-003	Malignant	0.0227066	0.127593	0.0850785	0.0250627	0.0382775	0.0463918	0.0227273	0.0304136	0.0338266	0.0411552	0.0207668	0	0.0945674	0.037702	0.145497	0.0283242	0.0806452	0.0708419	0.00665927	0.0546875	0.0724638	0.100141	0.029476	0.0212766	0.0240715	0.0856454
BR003-004	Malignant	0.0232108	0.103723	0.0775194	0.0058309	0.0192308	0.0320405	0.019432	0.00436047	0.037037	0.0147783	0.0139292	0.00517598	0.119745	0.0236967	0.175306	0.0118074	0.0571429	0.0600667	0.00258065	0.0451613	0.0684932	0.092562	0.0236025	0.00982533	0.0132275	0.0712291
BR003-005	Malignant	0.0170213	0.0761905	0.0486381	0.039604	0.0403397	0.0267857	0.0192878	0.0110906	0.0147059	0.0117271	0.0219619	0.00286944	0.0622665	0.0352673	0.189011	0.0278578	0.0741935	0.0552221	0.00298063	0.038009	0.0764818	0.0949227	0.0235081	0.0079096	0.0255102	0.0539216
BR003-008	Malignant	0.0250818	0.151239	0.115174	0.0201005	0.0115942	0.0191847	0.00938967	0.0120482	0.00609756	0.0155556	0.0109748	0.00280505	0.0603318	0.0692042	0.0972851	0.0194274	0.0382353	0.027137	0.00155763	0.0561471	0.0450281	0.107143	0.0213465	0.00723764	0.013587	0.0579268
BR003-009	Malignant	0.00990917	0.137306	0.0799257	0.00588235	0.035316	0.0205832	0.0212264	0.00753296	0.0351852	0.040832	0.0191126	0.00724638	0.0727612	0.0297915	0.139419	0.0239521	0.0574215	0.0242105	0.00461894	0.0567211	0.05	0.0965909	0.0242057	0.00669856	0.00806452	0.0606673
BR003-010	Malignant	0.0440835	0.140216	0.0720721	0.0399306	0.07	0.0313253	0.0328947	0.0361446	0.0326975	0.0372881	0.0208178	0.00750751	0.119697	0.0271941	0.17341	0.0400972	0.0514372	0.0473373	0.0130081	0.0868744	0.128972	0.106754	0.0416667	0.0168776	0.045738	0.0751634
BR003-011	Malignant	0.0166016	0.0828105	0.0361174	0.0138889	0.0378619	0.018018	0.0236593	0.0159091	0.0150943	0.0275387	0.021164	0	0.0698925	0.0168878	0.136973	0.0289991	0.0686813	0.049505	0.00119332	0.03457	0.0813559	0.0883281	0.0167683	0.00838323	0.0225269	0.048366
BR003-012	Malignant	0.0216216	0.117942	0.0545455	0.0339578	0.0357143	0.0291096	0.0206349	0.0123023	0.0227273	0.0223285	0.0124183	0.00144509	0.0933852	0.0215517	0.133333	0.0260799	0.0424374	0.0509761	0.00582751	0.0462121	0.0633803	0.0831858	0.0219355	0.0133333	0.0167866	0.0530878
BR003-013	Malignant	0.0213333	0.128544	0.0566038	0.0204499	0.0173913	0.019774	0.0237581	0.00911162	0.034188	0.0212164	0.0128205	0.00198413	0.0691318	0.0394161	0.134307	0.0230216	0.0437828	0.0389805	0.00965251	0.0442287	0.0676329	0.0876777	0.0145985	0.00687285	0.0222497	0.0370995
BR003-014	Malignant	0.0348706	0.121163	0.0795699	0.0168453	0.025641	0.0474227	0.00736648	0.0177165	0.0454545	0.0157017	0.011209	0	0.100363	0.0508475	0.172414	0.0246914	0.0462585	0.0464516	0.0227273	0.0559441	0.0490196	0.123794	0.0196721	0.0102389	0.0219561	0.0462585
BR003-015	Malignant	0.0184615	0.163212	0.0888383	0.0163666	0.0531496	0.0433604	0.0294985	0.0306947	0.086747	0.0501894	0.00992063	0.0145191	0.0884615	0.0369231	0.123632	0.0726539	0.0505415	0.0572519	0.00598802	0.0672579	0.101887	0.0901468	0.0622222	0.0289436	0.0325342	0.0506799
BR003-016	Malignant	0.0233593	0.12	0.106343	0.0165837	0.0275424	0.0386364	0.0223752	0.0105079	0.0369515	0.0345508	0.0246914	0	0.0842105	0.0515464	0.155485	0.0284553	0.0948553	0.0876217	0.0056899	0.0410385	0.0889749	0.0924855	0.0358891	0.032175	0.0260708	0.0673499
BR003-017	Malignant	0.0262136	0.0703125	0.0426829	0.0272727	0.0173913	0.0470085	0.0125	0.01875	0.0297619	0.0298126	0.0241713	0.00573888	0.0927625	0.029976	0.15848	0.0164986	0.0862355	0.0614973	0.0146341	0.0473637	0.0710383	0.0896	0.057047	0.0194672	0.0416667	0.0402878
BR003-018	Malignant	0.0256674	0.123288	0.0698603	0.019174	0.032538	0.0451745	0.0485762	0.0232558	0.037594	0.028394	0.0209287	0.00652529	0.0929978	0.0282555	0.148544	0.0244755	0.0781476	0.0548926	0.0157274	0.0616319	0.0767974	0.0888469	0.0260586	0.0136698	0.0206379	0.046875
BR003-019	Malignant	0.0208877	0.0770548	0.0686499	0.0167785	0.030303	0.0313253	0.0241758	0.00862069	0.0340314	0.0123457	0.0205279	0	0.0470914	0.0256046	0.177378	0.0175879	0.0412371	0.0454545	0.00646204	0.043722	0.0597345	0.0699029	0.0223577	0.00503145	0.0212483	0.0324232
BR003-020	Malignant	0.00911854	0.117329	0.0649718	0.0275424	0.0267176	0.0397351	0.0234192	0.014245	0.0431034	0.014531	0.024635	0	0.0704501	0.0275387	0.155882	0.018705	0.0422265	0.0305927	0.0019084	0.0586854	0.0518519	0.0541401	0.0520607	0.011925	0.0195531	0.0404494
BR003-025	Malignant	0.0212766	0.112985	0.0977918	0.00507614	0.0280112	0.040404	0.0155642	0.0201005	0.0250696	0.0159681	0.010327	0.00215054	0.0673712	0.0256798	0.124408	0.0177384	0.0496689	0.0551817	0.0046875	0.0521415	0.064257	0.0726257	0.0162933	0.00817439	0.0217143	0.0738061
BR003-026	Malignant	0.0146727	0.0838509	0.0575	0.0111576	0.0125945	0.00769231	0.00612245	0.010929	0.0151899	0.0220152	0.0133809	0.0103306	0.0912951	0.0191327	0.133333	0.0180018	0.0435484	0.0345865	0.00127226	0.0494665	0.0569476	0.0780255	0.0288462	0.00686499	0.0219207	0.0493992
BR003-029	Malignant	0.015873	0.0604891	0.0530612	0.0101868	0.0332542	0.0161725	0.0151229	0.015873	0.0319149	0.0144231	0.012987	0.0017094	0.0563204	0.0206659	0.159783	0.0200401	0.0471125	0.0325301	0.00546448	0.0540788	0.0503876	0.0873786	0.0137457	0.00725514	0.027933	0.0519878
BR003-031	Malignant	0.0876217	0.207692	0.0984615	0.0410256	0.135447	0.12	0.0639386	0.0316456	0.141593	0.0919255	0.0178571	0.00681818	0.19349	0.0505902	0.229537	0.0580153	0.107399	0.15458	0.0143737	0.145833	0.175758	0.15942	0.0466667	0.0688406	0.0418354	0.143657
BR003-033	Malignant	0.0135028	0.0998902	0.0486009	0.0515971	0.0617089	0.035313	0.0316547	0.0196592	0.024055	0.0189573	0.0182962	0.00831793	0.0563674	0.0293309	0.147727	0.0239753	0.072	0.0533736	0.016568	0.0662651	0.0755968	0.11747	0.022864	0.00935454	0.0152	0.0498262
BR003-034	Malignant	0.0277778	0.206304	0.114952	0.0141414	0.0234467	0.0502924	0.0338409	0.0111549	0.0651289	0.00917431	0.0210896	0.00305064	0.0554675	0.024016	0.138182	0.0229358	0.0663755	0.0403397	0.00348432	0.0929718	0.0699234	0.090268	0.0213252	0.0156352	0.0281765	0.0541825
BR003-035	Malignant	0.0204263	0.11525	0.0731707	0.0255164	0.0314685	0.0333839	0.02442	0.0173824	0.0287474	0.00866824	0.0140992	0.000934579	0.0443038	0.0279163	0.173993	0.0111588	0.0442359	0.0360046	0.00514139	0.0548589	0.0613668	0.0850277	0.0157005	0.00601202	0.0219199	0.0382436
BR003-036	Malignant	0.0113636	0.164933	0.0869565	0.026616	0.0298507	0.0417457	0.0218023	0.0131422	0.0219512	0.0196262	0.0169161	0.00213675	0.0531646	0.0207852	0.127753	0.0124095	0.0624	0.0321229	0.0075643	0.0402194	0.0684211	0.110672	0.0149031	0.0218978	0.00807265	0.0515873
BR003-037	Malignant	0.0232186	0.0632447	0.0664683	0.0157005	0.0203785	0.0274566	0.0239923	0.0133891	0.0282486	0.0188206	0.0275271	0.00132714	0.137275	0.0164706	0.0589569	0.0299235	0.0495951	0.0347734	0.00504032	0.0667828	0.11344	0.0741301	0.0696008	0.00767918	0.022339	0.0624204
BR003-038	Malignant	0.0125	0.108033	0.0532319	0.0285714	0.0496032	0.0246407	0.0253353	0.00816803	0.0411523	0.0139581	0.0287942	0.00626679	0.0865385	0.0128894	0.15047	0.0171198	0.0546529	0.0439276	0.0124224	0.044712	0.0629575	0.119588	0.0263158	0.00708383	0.0143816	0.0316344
BR003-040	Malignant	0.0252324	0.215753	0.111465	0.0315789	0.0365535	0.0698795	0.0246212	0.0160643	0.0649652	0.0304233	0.0237184	0.00550661	0.119675	0.0155367	0.158416	0.0363636	0.0787992	0.0934256	0.0138067	0.065285	0.0597938	0.115493	0.0450311	0.0217028	0.0683453	0.0671141
BR003-041	Malignant	0.0149953	0.146192	0.0923483	0.0422961	0.0511551	0.0239411	0.0292994	0.0174359	0.0541126	0.0241546	0.0251346	0.001002	0.0692641	0.0281385	0.196059	0.0274112	0.0558069	0.0856423	0.0158046	0.0773067	0.0692042	0.110714	0.0493506	0.00732601	0.0454545	0.0574534
BR003-044	Malignant	0.0177462	0.157761	0.0803011	0.0108025	0.0586146	0.0195312	0.0219355	0.0216685	0.0361011	0.04	0.0169666	0	0.104312	0.0365854	0.173347	0.0149115	0.0592885	0.0498084	0.00949796	0.0656126	0.0766667	0.114943	0.0262123	0.00949367	0.0507309	0.0253623
BR003-045	Malignant	0.02079	0.151629	0.0764706	0.0391061	0.0480349	0.0597826	0.0115942	0.0267559	0.0645995	0.0200547	0.0290017	0	0.078534	0.0241102	0.182286	0.0149105	0.0717781	0.0445344	0.0127841	0.0938023	0.117932	0.110251	0.0241546	0.0246914	0.0223176	0.0357751
BR003-047	Malignant	0.0168539	0.131098	0.0310078	0.0285714	0.0555556	0.00438596	0.0376344	0.011396	0.0078125	0.0117878	0.0239044	0	0.0930931	0.0167866	0.123077	0.0192719	0.0537634	0.0433673	0.0058651	0.0480274	0.0543933	0.0697674	0.0428135	0.0291971	0.0226415	0.0251572
BR003-051	Malignant	0.0207358	0.214861	0.141947	0.0133983	0.0199387	0.0392707	0.0265957	0.0199234	0.0418848	0.0193732	0.0237138	0.00183486	0.0513875	0.0239013	0.195941	0.0244083	0.0427435	0.0701754	0.00621118	0.0734115	0.0724095	0.0769231	0.0140351	0.0120586	0.0114745	0.0412371
BR003-052	Malignant	0.0511896	0.202087	0.0981818	0.0432099	0.0369393	0.0555556	0.031339	0.0173193	0.042735	0.0299363	0.029526	0.00178571	0.0794148	0.0540335	0.191238	0.03149	0.0770878	0.0753098	0.0116732	0.0894677	0.0865385	0.118644	0.0389364	0.0287648	0.0415481	0.0558252
BR003-054	Malignant	0.0195695	0.0808625	0.0856354	0.0197368	0.027668	0.0446429	0.0303738	0.0265252	0.0331754	0.0368932	0.0296912	0	0.0796703	0.02693	0.170055	0.0175439	0.048913	0.0313253	0.00787402	0.0656425	0.0599251	0.102837	0.017192	0.00787402	0.0048	0.0594059
BR003-056	Malignant	0.0154386	0.0650624	0.0598626	0.0172662	0.0407569	0.0229133	0.0342857	0.0140515	0.0218182	0.0184758	0.0148368	0.00185185	0.0610278	0.0213646	0.182788	0.026534	0.0498891	0.0303894	0.00220994	0.0381984	0.0872093	0.0606061	0.0280193	0.00941423	0.0176056	0.0407701
BR003-057	Malignant	0.0231959	0.199575	0.0882353	0.0212418	0.0349515	0.0504673	0.0291508	0.0186824	0.0320988	0.0293454	0.0267427	0.00696056	0.086758	0.0314815	0.175958	0.0220152	0.0823373	0.0537634	0.0124533	0.0460358	0.0881543	0.088968	0.0210877	0.0237325	0.0249827	0.0704023
BR003-062	Malignant	0.0135318	0.126878	0.0654664	0.0170576	0.0530973	0.0301508	0.012966	0.0104773	0.037037	0.050786	0.0134529	0.00102987	0.0541958	0.0306407	0.0452876	0.0215054	0.0320405	0.0725552	0.010453	0.041461	0.0436782	0.0573566	0.0448833	0.0130719	0.0144753	0.0233463
BR003-063	Malignant	0.0334347	0.0905764	0.0545951	0.00902062	0.034384	0.052161	0.012605	0.0303514	0.0221402	0.0210459	0.0238434	0.00325945	0.0766002	0.0204828	0.0982533	0.0086072	0.0446137	0.0487805	0.00518135	0.0589872	0.065051	0.0606654	0.0115607	0.0125604	0.0163361	0.0391909
BR003-066	Malignant	0.0257069	0.142857	0.0633914	0.0107759	0.0426009	0.0337662	0.0443686	0.0147059	0.0311615	0.0186047	0.0337331	0.00119904	0.0677083	0.0115979	0.212245	0.0115385	0.0518135	0.0354267	0.023569	0.0626263	0.0615672	0.0546318	0.0270677	0.00661157	0.0360144	0.0603113
BR003-067	Malignant	0.014756	0.133236	0.0894309	0.0255814	0.0446429	0.0231362	0.00628931	0.0123305	0.056701	0.0133511	0.0201765	0.00456204	0.0736648	0.0279642	0.16245	0.0290055	0.0603908	0.036566	0.00187617	0.0670444	0.0691358	0.064	0.020979	0.011236	0.015855	0.0311284
BR003-069	Malignant	0.0153649	0.109091	0.0630798	0.0381679	0.0362319	0.0344828	0.0443975	0.026393	0.034749	0.0226586	0.0290909	0	0.100616	0.0254351	0.17991	0.0158501	0.0598291	0.0295276	0.00207039	0.0848153	0.0728643	0.074184	0.0279851	0.0169133	0.0100503	0.0457831
BR003-070	Malignant	0.0156658	0.117202	0.101549	0.0309524	0.0231092	0.0606061	0.0143885	0.0524738	0.0607143	0.0600273	0.0463108	0.00107411	0.0559611	0.0309789	0.18314	0.0587276	0.0753138	0.102752	0.0160966	0.0548926	0.0647668	0.0580475	0.0549085	0.0250522	0.0335917	0.0491493
BR003-072	Malignant	0.00886263	0.0986547	0.0733696	0.0161943	0.0488323	0.0226629	0.0324324	0.0070922	0.0186335	0.0344828	0.00970874	0	0.0737564	0.0132548	0.152616	0.0168776	0.0523466	0.0789916	0.0150094	0.0543478	0.090708	0.0930788	0.0303605	0.00184502	0.0216049	0.0472727
BR003-079	Malignant	0.00998004	0.0754148	0.0456349	0.0125392	0.0536332	0.02079	0.0133111	0.0211268	0.00519031	0.0184645	0.0145833	0	0.0709677	0.0192102	0.188272	0.0215558	0.0351288	0.0361305	0.00241838	0.0452489	0.0641248	0.0929293	0.00712251	0.00499376	0.017418	0.0329531
BR003-080	Malignant	0.0211765	0.139417	0.0642093	0.020595	0.0105932	0.0469208	0.035545	0.020339	0.0664452	0.0362319	0.0250266	0	0.0536481	0.0219895	0.200508	0.0238411	0.0648464	0.0577558	0.0101215	0.0638642	0.0815451	0.0864198	0.0386266	0.00736648	0.0201097	0.0608365
BR003-081	Malignant	0.0265625	0.163004	0.138824	0.0366972	0.0369515	0.0447284	0.0363196	0.0304183	0.0516432	0.0224299	0.0257202	0.00831025	0.102625	0.0315615	0.170813	0.0577281	0.0498688	0.0613108	0.00511509	0.0809717	0.0935252	0.105769	0.0645995	0.0308789	0.0360206	0.0758427
BR003-085	Malignant	0.0313757	0.0887755	0.0883315	0.027027	0.0250896	0.038206	0.0136268	0.0219885	0.0283554	0.0260999	0.0206767	0.00214592	0.0778061	0.0360065	0.159011	0.0401338	0.04474	0.0804734	0.00249377	0.0791367	0.104312	0.0665434	0.0396476	0.0245726	0.0307577	0.0491803
BR003-087	Malignant	0.0150301	0.077455	0.0512821	0.0036036	0.0409556	0.0863636	0.0113314	0.0165289	0.0152284	0.00956429	0.0158371	0.00316206	0.179525	0.00872093	0.152174	0.0249151	0.0487805	0.0462963	0.0236769	0.0502959	0.060241	0.0872642	0.0276035	0.0141388	0.0219298	0.0387205
BR003-088	Malignant	0.0302768	0.15005	0.091002	0.0491803	0.0786974	0.0488656	0.0326209	0.0352941	0.0504587	0.0480248	0.0281987	0.00750469	0.135392	0.0562701	0.231445	0.0344523	0.0772889	0.085353	0.00785634	0.114198	0.0883117	0.0952381	0.0454106	0.0239651	0.0480836	0.0694275
BR003-089	Malignant	0.015121	0.098063	0.0841463	0.0133333	0.0220472	0.05	0.0172202	0.014862	0.0313316	0.0177515	0.0316289	0.00164609	0.0626632	0.0267703	0.189655	0.0227273	0.0529891	0.0517449	0.0170604	0.0562546	0.11938	0.0740741	0.0341048	0.0150538	0.0194175	0.041847
BR003-090	Malignant	0.0171326	0.293699	0.158205	0.0409253	0.124807	0.147917	0.077907	0.0354809	0.120235	0.0235935	0.0263158	0.0042123	0.206647	0.0569676	0.192508	0.131696	0.0904836	0.105634	0.00591716	0.121318	0.141463	0.101828	0.0786651	0.0311653	0.0371195	0.101639
BR003-097	Malignant	0.027307	0.150246	0.0974026	0.0303514	0.0445736	0.0555556	0.0238994	0.0296651	0.0306604	0.0366044	0.0294402	0.00540958	0.0873309	0.0336634	0.16826	0.0332068	0.0767123	0.0881671	0.00517464	0.0729242	0.0911765	0.128302	0.0363636	0.0219561	0.0459677	0.0555556
BR003-098	Malignant	0.0335917	0.226277	0.115232	0.0433526	0.107843	0.0735294	0.0305603	0.0421286	0.0983607	0.0497512	0.023842	0.00110011	0.0990291	0.0273438	0.191906	0.0753012	0.0898438	0.0816327	0.0613861	0.135914	0.0715884	0.11194	0.0295082	0.037037	0.0405862	0.0917431
BR003-100	Malignant	0.00457875	0.0437956	0.0358153	0.0206612	0.0537262	0.00841751	0.0314861	0.013308	0.00910747	0.0147275	0.0131846	0.00587851	0.057783	0.022549	0.173951	0.00752508	0.0382716	0.0389884	0.00951249	0.0265879	0.0512048	0.0678899	0.0181818	0.012299	0.0143396	0.027894
BR003-101	Malignant	0.0308511	0.112554	0.0637119	0.0151007	0.0365112	0.030303	0.0280899	0.0274657	0.0607595	0.0214425	0.021978	0.00300601	0.0699088	0.026455	0.136196	0.023614	0.0740741	0.0561661	0.00898204	0.0616943	0.0611855	0.0904523	0.046875	0.0263459	0.0270812	0.0488281
BR003-108	Malignant	0.0463065	0.135135	0.0665829	0.044898	0.0186047	0.0449679	0.00626959	0.0273523	0.0247525	0.0232804	0.0311891	0.00214823	0.0498442	0.031927	0.174334	0.0286659	0.0447227	0.061745	0.0115774	0.0735294	0.0951526	0.0976864	0.0602094	0.0230978	0.0237154	0.0298507
BR003-109	Malignant	0.036488	0.147488	0.0937042	0.0389105	0.0309917	0.0705645	0.0317726	0.0431739	0.0313316	0.0362694	0.0367232	0.00411946	0.111274	0.0439673	0.167064	0.0352423	0.0939044	0.0401146	0.0128571	0.0817547	0.0836431	0.0964706	0.050536	0.027417	0.0411392	0.0948617
BR003-110	Malignant	0.0253304	0.0623053	0.0601719	0.00430108	0.0420561	0.0297398	0.0114286	0.0109489	0.0134409	0.0120627	0.0116807	0.0041841	0.0271739	0.0128056	0.153635	0.0074813	0.0373002	0.0406627	0.00612557	0.0453258	0.088	0.0773067	0.0219436	0.00749625	0.012685	0.0168224
BR003-111	Malignant	0.00959488	0.0457516	0.0261194	0.018018	0.0471698	0.012987	0.0152091	0.00325203	0.0111732	0.00808314	0.0125294	0.00111483	0.0849673	0.0150538	0.172705	0.0113493	0.0183639	0.0290055	0.00445765	0.0244131	0.0446009	0.0574413	0.015411	0.0241546	0.0158537	0.0378486
BR005-291	Malignant	0.03137	0.161562	0.129663	0.0285714	0.0227498	0.0479233	0.029526	0.0198625	0.0531178	0.0220507	0.0221175	0.00206718	0.0599631	0.025641	0.130692	0.0215241	0.0661959	0.0427536	0.0026178	0.0732279	0.0759259	0.0771028	0.0231629	0.02442	0.0224632	0.05
BR005-310	Malignant	0.0188261	0.249835	0.0410539	0.023221	0.0285714	0.0237389	0.00696594	0.0182421	0.0265403	0.0159236	0.0199653	0.00395101	0.0741497	0.0327869	0.0834575	0.0145631	0.0297256	0.0691995	0.00731529	0.0378425	0.0902935	0.0721154	0.0164159	0.0114643	0.0150649	0.0657534
BR005-311	Malignant	0.0242236	0.0823529	0.0465925	0.0227671	0.0706456	0.0415225	0.021875	0.0238411	0.0292842	0.0140289	0.026878	0.00235627	0.0674012	0.0286182	0.133333	0.012593	0.0512821	0.0448466	0.00815217	0.0367685	0.0772164	0.0678825	0.0252738	0.0142349	0.025958	0.0298643
BR005-312	Malignant	0.0324484	0.124103	0.104727	0.0345188	0.04209	0.0433333	0.0297872	0.0283401	0.05	0.0310773	0.0218424	0.00291545	0.0882096	0.0261833	0.148921	0.0211268	0.0927292	0.0818015	0.0128755	0.0812842	0.077621	0.100719	0.0542477	0.0190409	0.0204626	0.0495781
BR005-314	Malignant	0.0420854	0.137056	0.102637	0.0282075	0.0332907	0.0557769	0.016919	0.0314427	0.0275779	0.0305344	0.0310725	0.00452489	0.124916	0.0342007	0.13128	0.0294952	0.0650943	0.0858704	0.00591216	0.084493	0.0925325	0.0919881	0.038014	0.0280374	0.0320042	0.0508929
BR005-316	Malignant	0.0255042	0.0965732	0.0584498	0.0207171	0.0446533	0.0250818	0.0148837	0.0117233	0.0111483	0.015887	0.056213	0.00278164	0.0619579	0.0315068	0.148619	0.0142857	0.0400364	0.0514419	0.00615858	0.0521327	0.0513699	0.0741064	0.0175879	0.0117021	0.0150806	0.0606061
BR005-317	Malignant	0.0188679	0.0660793	0.061008	0.00735294	0.0352798	0.0291577	0.0214408	0.014511	0.0293399	0.0165746	0.0214262	0.00426621	0.0790569	0.0312	0.189443	0.0230263	0.0590909	0.0456365	0.0094583	0.0573553	0.064027	0.0810185	0.0207125	0.0146444	0.0146232	0.0442145
BR005-320	Malignant	0.0134192	0.106364	0.04204	0.00631199	0.0729927	0.030474	0.0225564	0.00819156	0.0275779	0.019403	0.0179199	0.00169396	0.0576389	0.0327994	0.165791	0.0121951	0.0318054	0.0265683	0.00649878	0.0461538	0.0648065	0.0688488	0.020475	0.0149973	0.0189024	0.0267592
BR005-373	Malignant	0.021121	0.142317	0.0974212	0.0325521	0.0613893	0.0266106	0.0269939	0.0206107	0.0416667	0.0187144	0.0241217	0.00259067	0.0607424	0.015528	0.103596	0.0185784	0.0518617	0.0368764	0.00466744	0.0507132	0.0433735	0.0776978	0.02331	0.0153404	0.0166113	0.036635
BR005-381	Malignant	0.0158293	0.0983447	0.0826939	0.0252366	0.0444444	0.0435356	0.0322196	0.0188046	0.0356537	0.0207116	0.017285	0.000730994	0.0671351	0.0320513	0.148487	0.0235602	0.0440324	0.047619	0.0117417	0.0724638	0.0721003	0.0560606	0.0273003	0.0130316	0.0227129	0.0502232
BR005-382	Malignant	0.033121	0.193989	0.105224	0.0405941	0.0591398	0.0615006	0.0214823	0.0227882	0.0415584	0.021978	0.0225141	0.0052682	0.0868263	0.025	0.136774	0.0240354	0.0875421	0.0635593	0.00171527	0.0683266	0.0738581	0.092832	0.0277778	0.0177215	0.0232713	0.0485036
BR005-383	Malignant	0.0190259	0.162351	0.0818414	0.0206186	0.0284091	0.049435	0.0204778	0.0208623	0.0390071	0.025641	0.0307422	0.00287356	0.0888651	0.0285714	0.142429	0.0283525	0.0620872	0.0436047	0.00523013	0.0656934	0.0615385	0.0864407	0.0336842	0.00977444	0.0231417	0.0568445
BR005-386	Malignant	0.0223928	0.0646178	0.0595568	0.0146386	0.0460432	0.0227519	0.0150977	0.0181378	0.00815217	0.0161627	0.0221753	0.00370066	0.0504138	0.0179267	0.175735	0.018018	0.0587618	0.0303502	0.0046332	0.0460526	0.0655462	0.0693069	0.0259344	0.00457816	0.021767	0.0172414
BR005-397	Malignant	0.0256228	0.189493	0.115031	0.027027	0.0272374	0.0561404	0.0238727	0.0191713	0.0476879	0.0225098	0.0159031	0.0075365	0.106571	0.0313757	0.132173	0.0269443	0.0911854	0.0588235	0.00094162	0.0595576	0.0581614	0.0895706	0.0594694	0.0141034	0.0347661	0.0614125
BR005-398	Malignant	0.0163831	0.160714	0.0565046	0.0267281	0.0387597	0.0212054	0.0224066	0.01315	0.0384139	0.0116667	0.0264003	0.000568505	0.0673001	0.0301249	0.14761	0.0090307	0.0491196	0.0533662	0.00634417	0.0482063	0.0658135	0.101432	0.014742	0.0151611	0.0135374	0.0354809
BR005-399	Malignant	0.0173974	0.093482	0.0577617	0.00709939	0.0314961	0.0160772	0.0307263	0.0110821	0.0130039	0.00777977	0.0220197	0.00474684	0.0856134	0.0245776	0.176398	0.0145478	0.0510597	0.0528808	0.000848176	0.039086	0.0664845	0.075431	0.0195599	0.015676	0.0151815	0.0508475
BR005-400	Malignant	0.00734803	0.100813	0.0533434	0.0200803	0.0193548	0.0337349	0.0126013	0.0121717	0.0142045	0.0143349	0.0242809	0.00358102	0.0982941	0.022763	0.150212	0.0151332	0.0588235	0.0392491	0.0114841	0.0512397	0.0544707	0.0839416	0.0254777	0.00990099	0.0323149	0.0446169
BR005-401	Malignant	0.0202532	0.0963391	0.0506165	0.0115183	0.0635762	0.0171569	0.0112554	0.014476	0.037037	0.0108386	0.0234827	0.000528262	0.0518583	0.0238663	0.176069	0.0126751	0.0336301	0.0526316	0.00373483	0.0383221	0.0531595	0.0870679	0.0176835	0.0162429	0.0161603	0.016178
BR005-403	Malignant	0.0198675	0.0727449	0.0479817	0.00953289	0.0360825	0.0291375	0.0129353	0.0188679	0.0256757	0.0118064	0.0180412	0.00127226	0.0499266	0.0191781	0.128189	0.0175769	0.0368304	0.0384263	0.00535236	0.0584906	0.0695652	0.0797941	0.0118343	0.00798526	0.0119681	0.0617409
BR005-404	Malignant	0.0163934	0.130387	0.0855895	0.0344828	0.0603015	0.0543767	0.0155602	0.0226917	0.0650407	0.0159705	0.0306076	0.00141743	0.0716305	0.023913	0.153965	0.0182083	0.0389769	0.0615866	0.0103806	0.0653231	0.0752315	0.0612536	0.0383065	0.0144404	0.0181388	0.0309023
BR005-405	Malignant	0.0255814	0.117353	0.0913838	0.0321888	0.0458265	0.0523416	0.0391909	0.0313757	0.0389408	0.0315712	0.0271116	0.000760456	0.0718623	0.0365591	0.159262	0.0226033	0.0533333	0.0631229	0.00334821	0.0601266	0.097973	0.0762463	0.0213777	0.0190779	0.0267782	0.0346154
BR005-406	Malignant	0.0429688	0.158379	0.145228	0.0519263	0.0230947	0.0797546	0.0318725	0.0465995	0.0901639	0.0350318	0.0368509	0.00196271	0.0851351	0.0787402	0.133838	0.0234279	0.0785441	0.0917293	0.0308166	0.0710259	0.0953206	0.135755	0.042517	0.0302297	0.0362205	0.0598456
BR005-407	Malignant	0.0171165	0.141129	0.0727824	0.0194265	0.0373832	0.0245327	0.0279115	0.0173454	0.0228495	0.0149024	0.0188828	0.000620347	0.0915698	0.0349265	0.14479	0.0104302	0.05	0.0570919	0.00695652	0.0502759	0.0720251	0.0754258	0.0251799	0.0176887	0.0230917	0.0448852
BR005-408	Malignant	0.0166667	0.166331	0.122359	0.0216895	0.0369775	0.0405577	0.0390071	0.0268405	0.0604134	0.00960922	0.0235738	0.00550964	0.0595349	0.0286659	0.13209	0.0119136	0.0418964	0.0408998	0.00699301	0.0654397	0.0424837	0.0918919	0.0216535	0.00963677	0.0166305	0.0428894
BR005-409	Malignant	0.0305111	0.138344	0.0985533	0.0308422	0.0469256	0.0501982	0.0350877	0.0195599	0.0485269	0.0110574	0.0524194	0.00356633	0.0713649	0.0383387	0.133951	0.0191278	0.0882724	0.0476706	0.00538793	0.0595681	0.0917085	0.0719875	0.0402075	0.0220769	0.031051	0.0690122
BR005-410	Malignant	0.0115221	0.0582524	0.0554813	0.00452899	0.0451843	0.0185185	0.0179462	0.0255102	0.0236025	0.0505051	0.015774	0.000454545	0.0502755	0.0132013	0.159727	0.0146976	0.0451327	0.0175841	0.00249584	0.0394144	0.197635	0.0899358	0.0119556	0.00902062	0.0303214	0.0266413
BR005-411	Malignant	0.025498	0.112455	0.0823413	0.0192308	0.0308285	0.0237389	0.0279627	0.0202109	0.0315985	0.0213205	0.0172662	0.000884956	0.0809191	0.0402612	0.186085	0.0218373	0.0669516	0.0539568	0.010453	0.0437117	0.0915033	0.10229	0.0112923	0.0179153	0.0152156	0.0423841
BR005-412	Malignant	0.0161507	0.0441883	0.0735502	0.0200422	0.0367347	0.0260664	0.0237859	0.0112045	0.0310651	0.0185938	0.0238704	0.00402994	0.0442035	0.0195081	0.128205	0.0117647	0.0616062	0.0409765	0.00457457	0.0349144	0.0529532	0.0849754	0.0187377	0.00994318	0.0289953	0.0498301
BR005-413	Malignant	0.0144049	0.10121	0.0717336	0.0144231	0.0343797	0.0287141	0.0220493	0.0148903	0.0230643	0.0222469	0.0293175	0.00213333	0.0579323	0.0203686	0.150675	0.0199614	0.0511945	0.0473373	0.00386473	0.0423001	0.0880773	0.0820513	0.0187747	0.0116533	0.0193462	0.025958
BR005-414	Malignant	0.0213603	0.0650658	0.0572634	0.0143113	0.0231335	0.027451	0.0327103	0.0240328	0.0134378	0.0310994	0.022031	0.00059312	0.0798935	0.0269483	0.131875	0.0217955	0.0764977	0.0493344	0.00610687	0.0462274	0.0983125	0.0666667	0.0129179	0.00955414	0.0255474	0.0546875
BR005-415	Malignant	0.0135648	0.100228	0.0652029	0.0194175	0.0397196	0.0253165	0.0266552	0.0200517	0.0199005	0.0200373	0.0205289	0.00307692	0.11033	0.0334855	0.117404	0.0126443	0.0529101	0.06	0.00780031	0.0410095	0.0570175	0.0931604	0.0303757	0.010805	0.023622	0.0260708
BR005-416	Malignant	0.027408	0.165708	0.0841584	0.0341515	0.0413223	0.04266	0.0361011	0.0206422	0.0331412	0.0296156	0.0264201	0.00298507	0.0728033	0.0292634	0.141823	0.0301291	0.101562	0.0507177	0.00671141	0.0576222	0.0715789	0.103217	0.0291829	0.0237781	0.0260681	0.0636792
BR005-417	Malignant	0.025522	0.0944798	0.0606796	0.0297436	0.0207254	0.0335484	0.0313199	0.0318379	0.0388889	0.0189204	0.0287283	0	0.0865835	0.0403147	0.138649	0.0201005	0.0651934	0.0659026	0.00398804	0.0665852	0.0853175	0.0930233	0.0239085	0.0141753	0.0241935	0.043628
BR005-418	Malignant	0.0121376	0.0669145	0.0237122	0.00634249	0.0321593	0.0169051	0.00502008	0.0197601	0.0170015	0.00644783	0.0375382	0	0.027266	0.0357488	0.0256757	0.0158529	0.0349127	0.0776398	0.00273473	0.0235149	0.01812	0.0452876	0.01427	0.00635324	0.00589777	0.00977199
BR005-420	Malignant	0.017341	0.141651	0.0767263	0.0180383	0.0480132	0.03125	0.0292113	0.0187455	0.0489865	0.0232836	0.0258658	0.00118554	0.0756664	0.0228873	0.15075	0.013468	0.0697674	0.0602871	0.0105364	0.0532423	0.0662461	0.0728745	0.0286561	0.0155087	0.0281182	0.0335404
BR005-421	Malignant	0.0285714	0.103524	0.0848708	0.0313725	0.0163265	0.052459	0.0346821	0.023622	0.0123457	0.0167539	0.0216895	0.00250627	0.0777512	0.0315582	0.0718563	0.0261905	0.0715935	0.047619	0.00680272	0.0478469	0.0542636	0.0652985	0.0297619	0.0166898	0.0338983	0.044405
BR005-422	Malignant	0.025344	0.109091	0.0985307	0.0275229	0.0285285	0.0383037	0.0222694	0.0183627	0.0364964	0.0269773	0.0256205	0.0053681	0.0769231	0.0306691	0.122274	0.0178955	0.070529	0.05923	0.00959693	0.064201	0.0686378	0.0687758	0.0348584	0.0231924	0.0197869	0.0330673
BR005-423	Malignant	0.00795455	0.125926	0.0824607	0.0140351	0.0536723	0.0280778	0.0250232	0.0194175	0.0170455	0.0349425	0.0247206	0.00196078	0.0733057	0.0224458	0.179262	0.0166389	0.0638298	0.0519878	0.00255754	0.0384827	0.0667854	0.0670807	0.0224048	0.00371747	0.0283401	0.0328032
BR005-424	Malignant	0.0151515	0.0907945	0.0727273	0.0151724	0.0399334	0.0181452	0.0259209	0.0293427	0.0361991	0.0196262	0.0220681	0	0.0792541	0.0390707	0.152735	0.0209372	0.0493653	0.0479193	0.0078637	0.0655738	0.0934891	0.0867993	0.0463768	0.0169287	0.029819	0.0328407
BR005-425	Malignant	0.0235373	0.151341	0.0848921	0.020428	0.050995	0.0502857	0.0382514	0.0258684	0.050152	0.0192744	0.0235473	0.00150602	0.0856193	0.0216126	0.182581	0.0144836	0.0865485	0.0411335	0.00293542	0.0520231	0.0505243	0.0813793	0.0277778	0.01417	0.0250991	0.0506608
BR005-426	Malignant	0.0203279	0.0633028	0.0613968	0.0254403	0.0280374	0.0263158	0.0280843	0.0112903	0.0138169	0.0325507	0.0289495	0.00169779	0.0726855	0.0245763	0.140594	0.0207101	0.0690955	0.0571429	0.0104662	0.0585305	0.0668037	0.103761	0.0238806	0.0146374	0.0202454	0.0308183
BR005-427	Malignant	0.0172626	0.0934579	0.0518064	0.0140955	0.0529101	0.0197445	0.0290118	0.019424	0.0197368	0.0243024	0.026084	0.00257202	0.0824742	0.029511	0.148899	0.0129534	0.0462144	0.0460526	0.001657	0.0369738	0.0594499	0.0656852	0.0227273	0.00813421	0.0173184	0.0337187
BR005-428	Malignant	0.0170828	0.0930931	0.0510605	0.0237192	0.0331126	0.0243902	0.0152749	0.00820896	0.015942	0.424497	0.0204834	0	0.0457666	0.0438842	0.132982	0.0207678	0.0519878	0.0755232	0.00992556	0.059143	0.0387755	0.0628272	0.0262646	0.0112657	0.0173565	0.0353798
BR005-429	Malignant	0.0189643	0.113078	0.0677686	0.0181818	0.024602	0.031746	0.0227027	0.0210356	0.0263591	0.0362018	0.0312217	0.0066345	0.0772391	0.0266921	0.151383	0.0246653	0.0776197	0.0641548	0.00455373	0.0574482	0.0962441	0.0632911	0.0319829	0.00889802	0.0352518	0.0300601
BR005-430	Malignant	0.0181818	0.115096	0.0845166	0.00845865	0.062954	0.0419501	0.0136054	0.0101523	0.0223684	0.0254111	0.0185387	0.00199402	0.0647383	0.0232221	0.167761	0.00660429	0.0430712	0.034135	0.00600858	0.0431894	0.0649746	0.0923913	0.0209424	0.00722022	0.0184964	0.0320452
BR005-432	Malignant	0.0195049	0.098242	0.0736748	0.0128205	0.0384615	0.0393013	0.0252525	0.018107	0.014975	0.0459845	0.0260674	0.00344828	0.089172	0.0240518	0.153181	0.0153734	0.0619718	0.0439306	0.00692384	0.0543718	0.0861079	0.0649171	0.0305677	0.010929	0.0257381	0.029987
BR005-433	Malignant	0.0144092	0.0615672	0.0523605	0.0230126	0.03125	0.00895141	0.0201342	0.0122951	0.0134454	0.0282209	0.0273569	0.00362506	0.0496278	0.0171527	0.144828	0.0111769	0.0532044	0.0472298	0.00180995	0.0496102	0.0652174	0.0720109	0.032032	0.0107744	0.0250847	0.0279018
BR005-434	Malignant	0.0207775	0.141176	0.0853755	0.0149413	0.052356	0.0243902	0.0165975	0.01748	0.0221519	0.019943	0.0214091	0.00459137	0.0460317	0.0200873	0.175945	0.0125149	0.0471698	0.0435897	0.0106195	0.0457604	0.0634058	0.0692213	0.0240964	0.00636132	0.0121639	0.032992
BR005-435	Malignant	0.0527975	0.142717	0.043771	0.0106888	0.00226244	0.0150273	0.00248447	0.0147493	0.0140562	0.0253879	0.0158807	0.000588235	0.0818505	0.0220729	0.150546	0.0159939	0.0447958	0.0725076	0.00406091	0.0548246	0.0577617	0.0630372	0.0416222	0.0165289	0.0236531	0.0439698
BR005-436	Malignant	0.0110032	0.0850851	0.0598147	0.00608519	0.0231788	0.0327456	0.0330579	0.0188811	0.0220339	0.0125975	0.0199837	0.00215208	0.101401	0.0216022	0.131215	0.0108418	0.048913	0.0375546	0.00634633	0.0443709	0.052682	0.0573529	0.0135528	0.00973828	0.0155091	0.0424178
BR005-437	Malignant	0.0138471	0.0670641	0.0565217	0.0127827	0.0289474	0.030303	0.0127186	0.0171082	0.021097	0.017524	0.0192797	0.00265816	0.0745954	0.0305514	0.152893	0.0139198	0.0579568	0.0597362	0.0101325	0.0444698	0.0946315	0.0944559	0.0298913	0.00992991	0.0340847	0.0428705
BR005-438	Malignant	0.0144817	0.113402	0.0770751	0.0239596	0.019305	0.0388489	0.0220779	0.0111276	0.0419162	0.0138143	0.0231457	0.000672043	0.056962	0.0209021	0.133333	0.0135542	0.0504414	0.0451613	0.00439078	0.0951662	0.0556199	0.0559647	0.0224215	0.00884244	0.0165837	0.0416107
BR005-439	Malignant	0.0158827	0.148795	0.0853569	0.0165441	0.0237037	0.0244898	0.0144404	0.0159001	0.0353403	0.0188778	0.0204529	0	0.0489168	0.0227808	0.133576	0.012035	0.0598205	0.0374123	0.00475059	0.0553022	0.0648995	0.0913191	0.019802	0.0170316	0.0169918	0.0597572
BR005-444	Malignant	0.010101	0.0921659	0.0744681	0.0164569	0.0381194	0.034642	0.0239282	0.0131054	0.0306258	0.0185185	0.0228152	0.00395452	0.0501433	0.0236035	0.1243	0.00868558	0.0314795	0.050702	0.010274	0.0607064	0.0660377	0.0925508	0.0160338	0.00977398	0.0244349	0.0395257
BR005-455	Malignant	0.0194665	0.141346	0.0695876	0.0115207	0.0205832	0.0327869	0.031746	0.0169824	0.0275974	0.0239346	0.0185624	0.00167131	0.0806175	0.0245515	0.120741	0.0120739	0.0546968	0.0401174	0.00693069	0.0601307	0.0738178	0.0752972	0.0220751	0.00943396	0.0155239	0.0532242
BR005-456	Malignant	0.01822	0.161036	0.0768527	0.0259594	0.0522979	0.023968	0.021028	0.026296	0.0308943	0.0411295	0.0268631	0.00343643	0.0942149	0.030888	0.143601	0.0231381	0.0779817	0.0560254	0.0114943	0.0717982	0.0672269	0.104698	0.0317101	0.0183424	0.0263909	0.0447942
BR005-464	Malignant	0.0236967	0.104575	0.0659755	0.00722022	0.0296412	0.02118	0.0394022	0.0130764	0.0286678	0.0280702	0.0288918	0.00130378	0.0821918	0.0419447	0.157703	0.0165354	0.0589812	0.0511425	0.00732984	0.0567657	0.0683031	0.0856031	0.0188261	0.0150716	0.0264072	0.0565327
BR005-545	Malignant	0.00839054	0.0716724	0.0747757	0.0146893	0.0375	0.0310078	0.0218391	0.0125087	0.0233577	0.0628492	0.0176107	0.00439147	0.0605778	0.0192719	0.157895	0.0127246	0.0460299	0.0500481	0.00525762	0.0397805	0.0624315	0.0754967	0.0144284	0.0160952	0.0174326	0.0271226
BR005-561	Malignant	0.0245139	0.15986	0.121437	0.0251046	0.0165563	0.0213592	0.0410095	0.00990099	0.0642202	0.0139427	0.0256254	0.003861	0.0656852	0.0246769	0.114433	0.019802	0.0598706	0.0621827	0.0102828	0.106401	0.0780731	0.0628743	0.0286944	0.014245	0.0298507	0.069209
BR005-562	Malignant	0.0162116	0.0980616	0.0610546	0.0169051	0.0608309	0.0369181	0.0160214	0.012087	0.0172117	0.0135777	0.0178744	0.00344037	0.0704091	0.0194805	0.163823	0.0153397	0.0776699	0.0657895	0.00341297	0.0471976	0.0517241	0.0540146	0.0632603	0.00776288	0.0285714	0.0473225
BR005-563	Malignant	0.0151878	0.0649682	0.0549828	0.0116822	0.0256	0.00556328	0.0217114	0.0171741	0.0186125	0.0136147	0.0153916	0.001321	0.0415094	0.0212766	0.119707	0.0206186	0.0407359	0.0436782	0.00108932	0.0463174	0.0622066	0.0733945	0.0257848	0.00782473	0.0267559	0.0328084
BR005-564	Malignant	0.0208955	0.110672	0.0522244	0.0169697	0.0503704	0.0225764	0.0240642	0.0137652	0.015411	0.017744	0.02183	0.000750751	0.06926	0.0252898	0.122633	0.0120378	0.0771176	0.0711902	0.0011274	0.0711692	0.056	0.033189	0.0174564	0.0123457	0.0270485	0.0503876
BR005-565	Malignant	0.0188216	0.0501222	0.0486188	0.0230011	0.0382263	0.0130246	0.023407	0.00239617	0.0158479	0.0143737	0.0298886	0	0.0692974	0.0107527	0.114523	0.0111441	0.0378973	0.0571429	0.00614125	0.0340909	0.0588942	0.0498221	0.0259434	0.00283286	0.0159574	0.0362573
BR005-567	Malignant	0.0180534	0.0945495	0.0521583	0.00851582	0.0289855	0.0117647	0.0201765	0.0109215	0.0383973	0.0117356	0.0198763	0.00199071	0.0658784	0.0172043	0.117914	0.00968703	0.0367454	0.059761	0.00533049	0.0459387	0.101135	0.0374396	0.0115207	0.0132325	0.0138981	0.0305998
BR005-568	Malignant	0.0253846	0.0821918	0.0445804	0.0119474	0.0365854	0.0275591	0.0272835	0.0145429	0.0295775	0.017042	0.0224386	0.01	0.0477876	0.0330275	0.119904	0.0232739	0.0572852	0.056383	0.00338219	0.0598841	0.0576307	0.0657734	0.0244444	0.0156658	0.0158371	0.047619
BR005-569	Malignant	0.0211002	0.088172	0.0598131	0.0259067	0.0396825	0.0366162	0.0508876	0.0151615	0.0293742	0.0125828	0.0108059	0.00281373	0.0859232	0.0307529	0.116044	0.00926586	0.05549	0.0352188	0.00921659	0.0572391	0.0423387	0.0847851	0.0306346	0.00211268	0.0148305	0.0603248
BR005-570	Malignant	0.0191972	0.0493151	0.0358923	0.0271318	0.0122888	0.00303951	0.0139594	0.0100775	0.0235849	0.00529902	0.00462012	0.000728863	0.0268123	0.103004	0.103053	0.00290698	0.0273794	0.0207197	0	0.0196078	0.107358	0.0440986	0.0104287	0.0029304	0.00169205	0.0101652
BR005-571	Malignant	0.0210918	0.0981595	0.0511896	0.0072314	0.0875657	0.0134969	0.0135922	0.00890736	0.0176056	0.0161663	0.0224632	0.00115741	0.0564315	0.0340074	0.15544	0.00719895	0.0290155	0.0405063	0.00397219	0.0511964	0.0472973	0.0763547	0.0274102	0.0124224	0.0153949	0.0185615
BR005-572	Malignant	0.0131265	0.128159	0.093617	0.0385965	0.0328767	0.0345679	0.0375235	0.0127953	0.031401	0.0311871	0.0189791	0.00184162	0.119737	0.0317195	0.170103	0.0251641	0.0580271	0.0381558	0.00496689	0.0847639	0.0616197	0.0552268	0.0164234	0.0063358	0.0247191	0.0615385
BR005-574	Malignant	0.0141287	0.0851334	0.049554	0.0239295	0.0473083	0.0381558	0.0225352	0.0157978	0.0335196	0.0208914	0.0303907	0.00355661	0.0721848	0.0303371	0.117545	0.0142259	0.0410596	0.0386417	0.00241255	0.0463483	0.0732357	0.0550206	0.0278515	0.0169622	0.0161663	0.0328283
BR005-575	Malignant	0.0139949	0.124248	0.0470085	0.010989	0.0342105	0.0122951	0.0187075	0.00476758	0.0212202	0.011919	0.0228887	0.00133333	0.0477658	0.0218182	0.146309	0.0197889	0.030888	0.0353982	0.00976562	0.0367893	0.0729537	0.0518234	0.0190311	0.0142687	0.0217077	0.0333333
BR005-576	Malignant	0.0219436	0.0453988	0.0352201	0.0293255	0.0161871	0.0180921	0.0234506	0.0157285	0.0100806	0.0360738	0.0153931	0.00565504	0.0705755	0.0205811	0.108779	0.00971817	0.0521886	0.0490066	0.00852619	0.0255354	0.0716332	0.0672948	0.012894	0.0104803	0.0134341	0.021164
BR005-577	Malignant	0.0225443	0.231043	0.0679803	0.0545455	0.052521	0.0189959	0.00707214	0.0260681	0.0147601	0.00508259	0.0616534	0.000924214	0.111501	0.0677596	0.0346021	0.037123	0.15616	0.0501882	0	0.0568862	0.12987	0.151394	0.022646	0.037518	0.0223108	0.0227273
BR005-578	Malignant	0.0189394	0.1097	0.0837084	0.0191898	0.0238474	0.0228188	0.0252583	0.00664011	0.0330579	0.00965251	0.0168889	0.00387347	0.0627178	0.0142857	0.133803	0.0178571	0.0407911	0.0695297	0.00634249	0.0385621	0.0464602	0.0535932	0.0274262	0.011356	0.012715	0.0439952
BR005-579	Malignant	0.0131072	0.259649	0.118519	0.0190476	0.0715532	0.0444763	0.0367089	0.0084507	0.0474632	0.0180128	0.0152076	0.000659196	0.0501859	0.0179462	0.143736	0.0136054	0.0652447	0.0378323	0.0020555	0.0590939	0.0596175	0.0895141	0.0225806	0.00960879	0.0179558	0.0344444
BR005-581	Malignant	0.0230769	0.199488	0.151381	0.0325521	0.0446809	0.0452555	0.0120643	0.0227774	0.0921569	0.0199203	0.0323185	0.00106157	0.06271	0.0305523	0.129785	0.0275229	0.0704846	0.059719	0.00652884	0.132562	0.0727041	0.0591472	0.0280971	0.0139969	0.0381426	0.0443131
BR005-582	Malignant	0.0252788	0.138332	0.0825982	0.0168955	0.063172	0.0407911	0.0348139	0.0226469	0.015674	0.0149813	0.0249	0.00312305	0.0683625	0.023766	0.129588	0.017819	0.0525714	0.039801	0.00738397	0.0408825	0.0835979	0.0649351	0.0295983	0.0160875	0.0175809	0.0382831
BR005-583	Malignant	0.0140078	0.12178	0.0748422	0.00824499	0.0406977	0.0352941	0.018018	0.0133521	0.0378215	0.0274914	0.0184263	0.00135318	0.0557621	0.0187008	0.13029	0.0138143	0.0513834	0.042735	0.00773481	0.0408618	0.0697674	0.0509479	0.0285714	0.00851393	0.0154202	0.0326087
BR005-584	Malignant	0.0209556	0.0486202	0.0599034	0.00939597	0.015025	0.0216049	0.0121212	0.01	0.00182149	0.0168196	0.0193512	0.000747943	0.0487078	0.0154211	0.112431	0.0168889	0.0642336	0.0367197	0.00820633	0.0259638	0.0791367	0.042838	0.0237467	0.00645682	0.0248397	0.0394558
BR005-585	Malignant	0.0221453	0.136316	0.0968586	0.0158228	0.0276163	0.0263505	0.0223267	0.0146374	0.0297927	0.015562	0.00934183	0.00112486	0.0672609	0.0290118	0.118026	0.0107775	0.0399033	0.0634596	0.00864553	0.0804054	0.0586166	0.0728745	0.023399	0.00379987	0.0139594	0.0363248
BR005-586	Malignant	0.0118953	0.136897	0.0508806	0.00639386	0.234837	0.0231788	0.019943	0.00800641	0.0167939	0.0401487	0.0259615	0	0.054371	0.0215909	0.143113	0.00933786	0.0459921	0.0383234	0.0062422	0.0528571	0.067052	0.0594901	0.0205811	0.00694981	0.0100587	0.0401003
BR005-587	Malignant	0.0110599	0.0604938	0.0455959	0.0266312	0.0245098	0.0210356	0.0219941	0.00646726	0.0132576	0.0097561	0.0189773	0.00197628	0.0783316	0.0356704	0.126558	0.0076118	0.04769	0.0515588	0.00388098	0.0402166	0.0586701	0.0294574	0.0221607	0.0115132	0.0202361	0.0300654
BR005-588	Malignant	0.0344388	0.170526	0.109477	0.0359168	0.0552885	0.0275424	0.0237624	0.0230863	0.0442708	0.0178771	0.0266876	0.00223964	0.054386	0.0320285	0.118294	0.0146082	0.0720165	0.0595041	0.00707965	0.0727497	0.0669216	0.0440882	0.0218855	0.0183486	0.0351105	0.0472279
BR005-589	Malignant	0.0200321	0.0536829	0.0516746	0.010989	0.0285285	0.00601504	0.0254351	0.0151829	0.00833333	0.0143266	0.0174738	0.00266845	0.0860566	0.0238095	0.12874	0.0178723	0.0503686	0.0490868	0.0060024	0.0384895	0.0490308	0.0424886	0.0293083	0.00691776	0.0221113	0.0310811
BR005-590	Malignant	0.0159151	0.101227	0.040555	0.0171184	0.0401606	0.0217391	0.0251108	0.00721371	0.00826446	0.0189538	0.0261965	0	0.059194	0.0242967	0.132519	0.0129482	0.0405405	0.046798	0.00522876	0.0569106	0.0772251	0.0517504	0.00674764	0.0124792	0.0258126	0.0351171
BR005-591	Malignant	0.0375	0.116	0.0542005	0.0161002	0.0388601	0.0331858	0.0482625	0.0119048	0.0446927	0.0197216	0.00842105	0.0028169	0.0488246	0.00459418	0.122739	0.00828729	0.0635838	0.0549451	0.00507614	0.0521739	0.0551331	0.0821918	0.0171607	0.0155131	0.0270936	0.0434783
BR005-592	Malignant	0.0127877	0.10105	0.0570265	0.0110974	0.0259965	0.025641	0.00353357	0.0191827	0.0124611	0.0177305	0.0270974	0.00255754	0.0775681	0.0305907	0.138316	0.0084674	0.0259918	0.0346369	0.00829384	0.0635167	0.0625782	0.0643185	0.0125285	0.00725222	0.0168776	0.0264741
BR005-593	Malignant	0.0174002	0.159633	0.0713342	0.00312012	0.0469388	0.0192308	0.0233333	0.0250241	0.0336842	0.0215703	0.0260818	0.00358102	0.08875	0.0317221	0.121212	0.0155902	0.0504732	0.051676	0.003003	0.0827273	0.0663842	0.0496795	0.0262391	0.0123692	0.0526316	0.0525478
BR005-594	Malignant	0.0107349	0.163658	0.062439	0.03125	0.05547	0.0197461	0.0176263	0.0164191	0.0236088	0.0157426	0.0130354	0	0.0833333	0.0223124	0.15462	0.0163652	0.0428177	0.0621404	0.00738916	0.0489614	0.0441362	0.0580357	0.0282686	0.0113269	0.0197857	0.034134
BR005-595	Malignant	0.018043	0.0947562	0.0464286	0.0191919	0.037464	0.0188206	0.0237389	0.00882168	0.0205882	0.0121681	0.0276986	0.0028393	0.0902192	0.026362	0.139338	0.0101626	0.0582404	0.0459364	0.0055814	0.0373952	0.0609884	0.0770031	0.0115607	0.010989	0.0222222	0.0488323
BR005-596	Malignant	0.0167323	0.116613	0.0710526	0.0271084	0.039604	0.0412758	0.00520833	0.00987167	0.0310421	0.016919	0.0288809	0.00475737	0.0540541	0.0463847	0.132415	0.0119826	0.044405	0.111989	0.0149701	0.0481818	0.0559876	0.0738363	0.0298013	0.0117878	0.0166813	0.0282862
BR005-597	Malignant	0.010925	0.109375	0.0776699	0.0124153	0.0428082	0.0302198	0.0185874	0.0105581	0.0201238	0.0143416	0.0295203	0.00253968	0.0691126	0.029724	0.155423	0.0144707	0.0571827	0.0552486	0.00706714	0.0576037	0.0629291	0.0595084	0.0200236	0.00957592	0.0217918	0.03375
BR005-598	Malignant	0.0133111	0.105263	0.071116	0.0183099	0.026362	0.0312989	0.0221239	0.00516351	0.0340502	0.0121556	0.0290391	0.00403497	0.100765	0.0148912	0.0946315	0.0190736	0.0263158	0.0344403	0.00379267	0.0650943	0.0527778	0.0805085	0.0175913	0.00742115	0.0218839	0.0353741
BR005-599	Malignant	0.0152439	0.0766551	0.0706567	0.0107656	0.0438871	0.0131004	0.022756	0.0117724	0.0172956	0.0137705	0.0142412	0.00104767	0.0830258	0.0157233	0.156004	0.00966543	0.0277078	0.0407725	0.0101351	0.0492505	0.0634921	0.0461133	0.0142712	0.00701262	0.0216216	0.0508941
BR005-600	Malignant	0.0102715	0.0990566	0.0678605	0.011325	0.0430906	0.0371846	0.0162095	0.00876552	0.0200308	0.0222368	0.027214	0.00209205	0.042333	0.0168776	0.122793	0.0125461	0.0263505	0.045082	0.00216216	0.0455531	0.0609626	0.0665829	0.0172414	0.0323944	0.0146718	0.0354331
BR005-603	Malignant	0.0164564	0.106234	0.0628975	0.0207297	0.026738	0.0200211	0.0246696	0.0185629	0.0210342	0.0157137	0.018415	0.0026001	0.0672589	0.0279107	0.185294	0.0133597	0.0588235	0.0588723	0.00682335	0.0442436	0.0832084	0.131188	0.0357143	0.0131209	0.0173767	0.0430403
BR005-609	Malignant	0.0287719	0.124158	0.0951036	0.0330843	0.0254902	0.0427236	0.0573566	0.0164057	0.0481283	0.0304073	0.0479141	0.00493305	0.115479	0.0324873	0.110008	0.0272346	0.124487	0.0667384	0.00928793	0.0512662	0.0694577	0.135622	0.038342	0.0184758	0.0170334	0.0608808
BR005-610	Malignant	0.0194175	0.0968718	0.0753363	0.0178218	0.0319635	0.0483871	0.0359281	0.0229533	0.0169287	0.0178004	0.0241546	0.00385505	0.0632812	0.0370741	0.156477	0.0173611	0.0634518	0.0592672	0.00848256	0.0667594	0.0753012	0.101852	0.0503388	0.0147849	0.0199667	0.0403917
BR005-613	Malignant	0.0200627	0.0908131	0.0644904	0.0213849	0.0619308	0.0177891	0.0264271	0.0131492	0.00920245	0.0119595	0.0214823	0.00418911	0.0706861	0.0326567	0.173669	0.023242	0.0653442	0.0597345	0.00925926	0.0392781	0.0682692	0.140108	0.0172084	0.0160237	0.0276498	0.0324826
BR005-614	Malignant	0.0206897	0.195976	0.0910415	0.00834028	0.0226365	0.0454065	0.0511983	0.0305592	0.0363636	0.0243258	0.0202132	0.000590319	0.0741557	0.0396644	0.170433	0.0117939	0.0575673	0.0684211	0.00826446	0.061707	0.0850234	0.144388	0.0276786	0.0153005	0.0232412	0.0383858
BR005-619	Malignant	0.0162602	0.0963035	0.0304348	0.0179584	0.0296296	0.0142518	0.0186143	0.00727513	0.0201568	0.00969828	0.0136293	0.00317864	0.0935961	0.00585774	0.125765	0.0156937	0.0665188	0.0456274	0.00183824	0.0412791	0.0772569	0.0901933	0.0322284	0.00763359	0.0254453	0.0366379
BR005-622	Malignant	0.0167079	0.21991	0.126872	0.00775862	0.0561457	0.0527497	0.0315789	0.0208062	0.0463576	0.00984067	0.0149609	0.004375	0.0671885	0.0336463	0.135006	0.0109349	0.103018	0.0637301	0.00330579	0.0353535	0.0589172	0.114046	0.0255754	0.011687	0.0170455	0.0857143
BR005-623	Malignant	0.0207792	0.16893	0.0729642	0.0160584	0.0294479	0.0358209	0.0281804	0.0282792	0.0376984	0.0188849	0.0185728	0.00269179	0.13118	0.0228277	0.0623557	0.0167189	0.0484799	0.0707547	0.011994	0.0766479	0.054784	0.123691	0.0169884	0.0313131	0.0233074	0.0320807
BR005-624	Malignant	0.0203679	0.112513	0.0571199	0.0203252	0.0297952	0.028786	0.0350877	0.00902256	0.0246753	0.00998336	0.0228077	0.00268276	0.0548872	0.0304083	0.118147	0.00860357	0.059887	0.0334052	0.00097371	0.0473337	0.0757447	0.0948553	0.0513796	0.0110465	0.019431	0.0422535
BR005-627	Malignant	0.016415	0.104377	0.0718835	0.0104493	0.0303571	0.0253165	0.0189099	0.00743746	0.0252101	0.0126219	0.0189211	0	0.0744186	0.0212766	0.112603	0.00773558	0.0408416	0.0597826	0.00543478	0.0534214	0.0530973	0.107309	0.0115668	0.0115713	0.0178082	0.0272177
BR005-628	Malignant	0.0150728	0.133013	0.0515267	0.0203749	0.0368349	0.0261723	0.0162532	0.010333	0.0154004	0.0234297	0.0273396	0	0.0377588	0.0265043	0.146213	0.0107692	0.0331351	0.039627	0.00719424	0.0377937	0.0621302	0.101394	0.029703	0.0218718	0.018211	0.031617
BR005-629	Malignant	0.0288288	0.159703	0.106918	0.0226876	0.0576408	0.033195	0.0148731	0.0210643	0.0356779	0.0125188	0.0234216	0.00151057	0.0667964	0.0234009	0.195882	0.0143021	0.0573848	0.0343671	0.00747384	0.112445	0.0726991	0.143866	0.0343797	0.0226372	0.0211225	0.0301142
BR005-632	Malignant	0.00879121	0.101036	0.105364	0.013245	0.046589	0.0226782	0.0462375	0.0105758	0.0274949	0.0111214	0.0133111	0.00252366	0.0493301	0.0282659	0.136669	0.0211305	0.0398959	0.0504705	0.00584307	0.0443864	0.0613246	0.09	0.0163569	0.0078982	0.0134153	0.0465587
BR005-633	Malignant	0.0118413	0.061244	0.109422	0.00824176	0.0216667	0.0318471	0.0156971	0.012747	0.0214447	0.0134798	0.027423	0	0.0295104	0.0550747	0.134702	0.0194529	0.0433404	0.0260618	0.00419463	0.0408942	0.0506108	0.162655	0.00848256	0.0127283	0.0237056	0.0668151
BR005-635	Malignant	0.0155229	0.0904704	0.0673527	0.0190996	0.0256917	0.0299145	0.0221066	0.0107349	0.0230978	0.0106717	0.0191552	0.00352361	0.0708885	0.0230947	0.114236	0.017037	0.088	0.0465116	0.00721154	0.0421482	0.0513919	0.124623	0.0210136	0.0113723	0.0123457	0.021398
BR005-638	Malignant	0.015625	0.0783956	0.0825489	0.0171233	0.0536723	0.0349076	0.0165531	0.0146667	0.0326209	0.0174419	0.018065	0	0.0687204	0.0268511	0.162028	0.013277	0.0409463	0.0401396	0.00335008	0.0660661	0.04531	0.13311	0.013468	0.0135722	0.0260291	0.0311587
BR005-641	Malignant	0.0166912	0.0995334	0.0584527	0.019432	0.0283019	0.0324324	0.0273466	0.0132789	0.0096831	0.016101	0.0337525	0.00212653	0.0667859	0.0174644	0.17504	0.0124938	0.0539657	0.0478261	0.0103164	0.0482234	0.0530903	0.146889	0.0227273	0.0124193	0.0296017	0.0318417
BR005-642	Malignant	0.0201294	0.242981	0.141549	0.0228758	0.0248062	0.07125	0.0577181	0.0410765	0.0565584	0.0169029	0.0248258	0.00503778	0.0649452	0.0214552	0.144843	0.0211221	0.126923	0.0389474	0.00297619	0.0559524	0.0847784	0.117862	0.0109344	0.0134474	0.0211316	0.0691964
BR005-648	Malignant	0.0219987	0.0514706	0.0758226	0.0258964	0.0458453	0.0124533	0.0303605	0.0115311	0.017094	0.0666667	0.0236622	0.00113572	0.0651872	0.0247132	0.137004	0.0142768	0.0700104	0.0519849	0.00175439	0.0332981	0.0516304	0.138298	0.0335145	0.0094235	0.0381679	0.0319032
BR005-651	Malignant	0.0152136	0.145658	0.0773639	0.0131579	0.0227671	0.0269953	0.033195	0.027441	0.0290503	0.0318315	0.0150405	0.00128535	0.0504775	0.0286416	0.182615	0.0127241	0.0806452	0.0460653	0.00537634	0.039173	0.0410065	0.126792	0.0134529	0.0119454	0.0271941	0.0431034
BR005-657	Malignant	0.0130208	0.0899209	0.0416988	0.00280112	0.0381098	0.0383189	0.025	0.0143737	0.0294118	0.0144605	0.0344828	0.00374532	0.0474479	0.0237288	0.141035	0.0139563	0.0344828	0.0377551	0.0044287	0.0474557	0.0495935	0.123817	0.0351852	0.0113379	0.0198087	0.0294811
BR005-663	Malignant	0.010603	0.0754006	0.0699115	0.0107239	0.0520059	0.0320665	0.0361305	0.0121304	0.0223464	0.00823529	0.0167856	0.002331	0.0477969	0.0334842	0.112009	0.0178808	0.0399137	0.0515672	0.000909091	0.0460568	0.0767736	0.113815	0.00927644	0.0137725	0.0177122	0.0464326
BR005-666	Malignant	0.0185582	0.272326	0.121837	0.024777	0.0500808	0.0720222	0.0343558	0.0275459	0.0533333	0.0248854	0.0319043	0.00321543	0.0699172	0.0297741	0.133391	0.0122214	0.0706941	0.0484262	0.0052356	0.0755686	0.0599214	0.126316	0.04102	0.0173913	0.0249397	0.0762032
BR005-672	Malignant	0.0771249	0.150872	0.145338	0.0515371	0.0652174	0.0954315	0.0211864	0.024901	0.0384968	0.0296053	0.0419162	0.0024024	0.14082	0.0793304	0.223551	0.0489158	0.129799	0.147978	0.0325203	0.0989382	0.130927	0.153641	0.0695581	0.0379474	0.0713119	0.0652574
BR005-677	Malignant	0.0158461	0.0847767	0.0400534	0.0211685	0.0262172	0.0350877	0.0237849	0.0131752	0.0193986	0.0100604	0.0168634	0.0024024	0.0415879	0.0205255	0.13478	0.0103093	0.0480669	0.0561594	0.00258176	0.0464466	0.055136	0.10759	0.0191847	0.00837851	0.0201711	0.024218
BR005-605	Malignant	0.0187927	0.0953545	0.0663442	0.0145798	0.0265036	0.0358607	0.0213493	0.0276056	0.0243191	0.0282702	0.0280677	0.000485201	0.0721579	0.0343434	0.160466	0.0251678	0.0745234	0.0490706	0.00445104	0.0553977	0.0923203	0.172757	0.0203762	0.0168022	0.0292087	0.0355372
BR005-606	Malignant	0.0198265	0.133333	0.0751276	0.0102804	0.0335664	0.0339426	0.0316004	0.0114247	0.0266075	0.0148227	0.0229533	0.000545852	0.077642	0.0273038	0.177507	0.0109636	0.0631229	0.0428016	0.0086881	0.0363933	0.0723627	0.152396	0.0116959	0.0154946	0.0195567	0.0423814
BR005-608	Malignant	0.016372	0.121521	0.085997	0.0109344	0.0466472	0.055207	0.0202343	0.0226516	0.027845	0.0226415	0.039367	0.0019084	0.0667155	0.0223368	0.185869	0.0136175	0.0748848	0.0521415	0.00262009	0.0503145	0.0961887	0.116766	0.021316	0.0146314	0.0148291	0.0431034
BR005-611	Malignant	0.0103687	0.113445	0.0732018	0.014658	0.04	0.0241493	0.0226481	0.0150029	0.020141	0.0117435	0.0241135	0.00309598	0.0720204	0.016692	0.16568	0.00633914	0.0466667	0.0477759	0.00397456	0.0518293	0.0657673	0.139332	0.0459098	0.00928962	0.016637	0.0211946
BR005-618	Malignant	0.0403037	0.250825	0.143525	0.0382609	0.0538574	0.0704225	0.0673289	0.0354781	0.100437	0.0426374	0.0310988	0.00842836	0.0992268	0.0481728	0.163288	0.0369577	0.12404	0.0990291	0.032392	0.0704648	0.0924171	0.185051	0.0375218	0.0338579	0.0433749	0.092925
BR005-620	Malignant	0.0183215	0.150457	0.0680083	0.0222563	0.0526316	0.0285714	0.0273369	0.0117578	0.0314136	0.0219579	0.023588	0.00147275	0.0712251	0.0200445	0.131845	0.0140916	0.0435203	0.0423654	0.0045489	0.0415369	0.0575875	0.154075	0.0198183	0.0123701	0.0213397	0.0387097
BR005-631	Malignant	0.0232266	0.128476	0.0856643	0.0256112	0.0339233	0.0350195	0.0140281	0.0179641	0.0325	0.0129944	0.0180617	0	0.0634921	0.0298246	0.1189	0.0152905	0.0523504	0.0490104	0.00705467	0.0820073	0.106667	0.161137	0.0336215	0.0173103	0.0219496	0.0458101
BR005-634	Malignant	0.0141892	0.116559	0.0443864	0.0440387	0.0348558	0.0220994	0.0295671	0.0161708	0.0142303	0.0147757	0.0256842	0.00122699	0.0666667	0.0237906	0.151284	0.0247585	0.0864799	0.0537229	0.00918964	0.049863	0.0593142	0.15184	0.0270019	0.0124754	0.0222772	0.0302376
BR005-636	Malignant	0.0146819	0.0747943	0.0577999	0.0102866	0.0302297	0.0169332	0.0193237	0.00835073	0.0106572	0.0122971	0.0263505	0.00292398	0.0622688	0.0179187	0.157413	0.00917431	0.0620347	0.039557	0.0058309	0.0361565	0.0545822	0.120126	0.0253262	0.00577778	0.0100784	0.0225505
BR005-644	Malignant	0.024302	0.119527	0.0920771	0.0199005	0.0239596	0.0459184	0.0283688	0.0129068	0.0333333	0.0271352	0.0252101	0.00548902	0.0931373	0.0305206	0.144063	0.0148662	0.0822551	0.0563166	0.00898411	0.0501582	0.084195	0.151571	0.0224215	0.00825593	0.0273768	0.0384615
BR005-646	Malignant	0.0153409	0.0755957	0.0510276	0.0135939	0.0293083	0.033526	0.0147955	0.00817884	0.0123077	0.0147757	0.0173817	0.00524934	0.0614525	0.0170347	0.117407	0.0113507	0.0259981	0.0595238	0.00356379	0.0320042	0.0522388	0.127471	0.023622	0.00570704	0.0196188	0.0438356
BR005-647	Malignant	0.0179191	0.149826	0.0552571	0.0376905	0.0395634	0.0264831	0.011583	0.0215916	0.0200267	0.0324826	0.0259951	0.00505689	0.109442	0.0324773	0.172806	0.0222222	0.107692	0.044964	0.00677392	0.0605227	0.0911233	0.180296	0.0106732	0.014824	0.0420757	0.0160643
BR005-649	Malignant	0.0152727	0.169405	0.0715564	0.013544	0.0150502	0.0278146	0.0197216	0.0257967	0.0330827	0.0166028	0.0194986	0.00136612	0.0721649	0.0233863	0.150973	0.0149148	0.0465409	0.0348837	0.00490196	0.0489237	0.0559824	0.149309	0.0201207	0.0095941	0.0260747	0.0394432
BR005-652	Malignant	0.00984966	0.102374	0.0743802	0.0145833	0.0268741	0.00897666	0.00564516	0.0159744	0.0174622	0.00889587	0.011544	0.000522193	0.0895042	0.024788	0.186778	0.00918762	0.0791045	0.0209538	0.00280112	0.0562273	0.040887	0.129522	0.0186495	0.00945378	0.0118676	0.011045
BR005-653	Malignant	0.0154817	0.180247	0.0892244	0.0222793	0.0496614	0.0396246	0.0256645	0.0207697	0.0318408	0.0109005	0.0198988	0.00430571	0.101935	0.0307456	0.182494	0.0149573	0.0651956	0.0393635	0.00468019	0.0557895	0.0681642	0.127493	0.0208333	0.0180659	0.0313283	0.0456311
BR005-654	Malignant	0.0688542	0.148837	0.119527	0.00728155	0.0376176	0.0785241	0.0145044	0.0307041	0.0537525	0.0311839	0.0176032	0.00151745	0.1445	0.0282258	0.208142	0.210432	0.113475	0.106705	0.00557103	0.129297	0.170604	0.150668	0.0660377	0.0531742	0.0533847	0.107226
BR005-655	Malignant	0.027193	0.107975	0.0833333	0.0181582	0.0457038	0.0356083	0.0217096	0.0123566	0.0417362	0.0145706	0.0202381	0.000851064	0.0524752	0.0341515	0.137273	0.011045	0.0389805	0.0403531	0.00404858	0.0518395	0.0752688	0.140641	0.0150943	0.00575185	0.0244898	0.0467572
BR005-656	Malignant	0.0317919	0.123577	0.104769	0.0211149	0.097622	0.0698795	0.0197044	0.0252052	0.0566449	0.0157635	0.0274864	0.00479157	0.119048	0.0193705	0.156693	0.032147	0.128178	0.105124	0.00959233	0.0916399	0.0691489	0.175389	0.0513447	0.0216642	0.0720721	0.0486815
BR005-658	Malignant	0.0195556	0.117207	0.0737885	0.0240385	0.0316832	0.0378215	0.0176391	0.0174632	0.0342466	0.0171429	0.0280597	0.00724055	0.0541977	0.0222743	0.126866	0.0221493	0.0554745	0.0556962	0	0.0496575	0.0554245	0.154006	0.0171958	0.0185471	0.0236295	0.025
BR005-659	Malignant	0.0169414	0.129094	0.0811831	0.0158028	0.0303359	0.0201681	0.0130854	0.017909	0.019544	0.0191489	0.021228	0	0.0609391	0.0229358	0.164615	0.0216263	0.0564409	0.0361604	0.00335758	0.0388496	0.0501412	0.171053	0.0248156	0.00964489	0.0177706	0.0103448
BR005-661	Malignant	0.0176114	0.0603448	0.0546928	0.0187553	0.0299501	0.0144778	0.031379	0.0121822	0.0145852	0.0189011	0.0232054	0.000504286	0.0753894	0.0314136	0.120301	0.0134035	0.0593779	0.0474174	0.00522388	0.0357323	0.0690669	0.136442	0.0162734	0.0107527	0.0218941	0.0298507
BR005-662	Malignant	0.0209699	0.181364	0.0595054	0.0234742	0.0486111	0.0542169	0.00907441	0.0164654	0.0722291	0.0132248	0.0289855	0	0.106153	0.0206795	0.14465	0.0141074	0.0473251	0.0566524	0.00729927	0.0497175	0.103175	0.163724	0.0239362	0.0161399	0.0118454	0.0304622
BR005-692	Malignant	0.0139394	0.20639	0.118956	0.00728155	0.0640871	0.0457782	0.0273312	0.0157068	0.0442978	0.0163934	0.0157296	0.000565931	0.0668449	0.0312935	0.162507	0.0205913	0.073975	0.0319066	0.00529101	0.0605606	0.06231	0.155431	0.0152284	0.0119418	0.0253093	0.0341297
BR005-695	Malignant	0.0177143	0.122059	0.0939597	0.0366972	0.0356671	0.0346821	0.0331588	0.0223642	0.032888	0.0192215	0.0176259	0.00220022	0.0917492	0.0193871	0.166373	0.0255102	0.0480132	0.0649351	0.00864362	0.0566219	0.0498849	0.156015	0.0308166	0.0112613	0.0294599	0.0340081
BR005-476	Normal	0.0162822	0.127483	0.0364465	0.0094518	0.0455927	0.0410628	0.0171306	0.0155642	0.0144928	0.0181624	0.0216411	0.00144092	0.0633423	0.0178571	0.129371	0.0187354	0.0306306	0.031768	0.00496689	0.053243	0.0534521	0.155172	0.0385396	0.00734214	0.0130486	0.0257576
BR005-477	Normal	0.0107817	0.113106	0.0606061	0.0169492	0.0164835	0.0282132	0.0197802	0.0104822	0.0222222	0.0189155	0.0207039	0	0.0571924	0.028	0.174074	0.00404313	0.0327869	0.0386555	0.00160514	0.0466884	0.0490405	0.14992	0.0220049	0.00682594	0.0217391	0.028481
BR005-478	Normal	0.023015	0.0782209	0.0502008	0.0209268	0.01373	0.00970874	0.00676819	0	0.011194	0.0303624	0.0118606	0.00269906	0.060241	0.0191441	0.141608	0.00678295	0.030303	0.0343075	0.00254453	0.0216126	0.0709343	0.12845	0.0114566	0.00705053	0.0107949	0.0296496
BR005-479	Normal	0.0127758	0.104046	0.0256881	0.00474684	0.0526316	0.0230326	0.0231839	0.00867052	0.0138889	0.0109689	0.0126677	0.00247525	0.0584416	0.0153257	0.129234	0.0186501	0.0528926	0.0434258	0	0.0488574	0.0456942	0.159692	0.0100671	0.017094	0.00839454	0.0448549
BR005-480	Normal	0.0201422	0.104054	0.0465116	0.00914077	0.0392562	0.00847458	0.00858369	0.0141732	0.0102828	0.0304942	0.0179128	0.00534045	0.0734536	0.0198366	0.174869	0.0202128	0.0377074	0.0486284	0.00434153	0.0535236	0.065764	0.12848	0.0136519	0.0146104	0.0173469	0.0240506
BR005-481	Normal	0.00978474	0.101562	0.0369718	0.0157895	0.00749064	0.0218855	0.0129496	0.00431655	0.0183824	0.0201225	0.0182713	0.00221729	0.0392781	0.0172786	0.129529	0.0161725	0.0510204	0.0460879	0.00535332	0.0382883	0.0747508	0.151695	0.0178862	0.0105758	0.0208729	0.0258449
BR005-482	Normal	0.0221154	0.0985442	0.0741483	0.0174165	0.0173697	0.0262009	0.0041958	0.0153374	0.0334029	0.00965251	0.0214133	0.00249688	0.0381194	0.0439443	0.164534	0.0126582	0.0476804	0.0446224	0.00583431	0.03276	0.046875	0.138634	0.0187207	0.0109489	0.0118074	0.0369955
BR005-483	Normal	0.0263902	0.0946083	0.0527132	0.0134969	0.0446429	0.025878	0.0191327	0.0102623	0.0150754	0.0172802	0.0202589	0	0.0563087	0.0221551	0.132994	0.0241145	0.049904	0.0459364	0.0129096	0.0431655	0.0562249	0.172917	0.0225989	0.0106952	0.0222393	0.0324215
BR005-484	Normal	0.0290011	0.076716	0.0568421	0.0207668	0.0320151	0.0375276	0.0124309	0.0133779	0.0173745	0.0205541	0.0191176	0.00125471	0.0970556	0.0267857	0.12205	0.0172265	0.0615165	0.0420354	0.00461894	0.0313433	0.073132	0.138196	0.0315457	0.0129717	0.0457143	0.0417136
BR005-485	Normal	0.016092	0.0865801	0.0741627	0.025878	0.0298507	0.00963855	0.0235081	0.0138169	0.033264	0.0228401	0.0170503	0.0015528	0.0596447	0.0376851	0.135647	0.0153677	0.0577717	0.0741758	0.00433526	0.0360134	0.0397112	0.130435	0.0285714	0.0144928	0.0185615	0.0508242
BR005-487	Normal	0.0135635	0.0751773	0.0394432	0.00309598	0.0426065	0.0170316	0.02	0.00424628	0.0170732	0.00855513	0.0117647	0.00564972	0.0412121	0.0249221	0.122669	0.00788782	0.0267857	0.0405405	0.00534045	0.0302752	0.04329	0.129143	0.0246679	0.00632111	0.0272035	0.0157576
BR005-488	Normal	0.0182992	0.0709759	0.045098	0.0117035	0.0613861	0.0135135	0.0161507	0.0137615	0.0132827	0.0173913	0.00619195	0.00319829	0.0666667	0.00796359	0.126908	0.0102302	0.0660025	0.0352035	0.00361446	0.0411805	0.0423729	0.143816	0.00641026	0.00108814	0.0192308	0.0389769
BR005-489	Normal	0.0227058	0.0879433	0.0743982	0.0197487	0.0608273	0.0180723	0.0179445	0.0218069	0.0412574	0.0269587	0.0218538	0.0015083	0.0424799	0.0277778	0.177255	0.0208901	0.0602883	0.0543981	0.00124378	0.0518341	0.103512	0.177977	0.0084507	0.00688073	0.025916	0.0210379
BR005-490	Normal	0.0183066	0.124606	0.0565111	0.00881057	0.0437018	0.0205011	0.0191571	0.0130112	0.0154525	0.0253411	0.0192462	0.00373599	0.0617128	0.0198939	0.12639	0.0122915	0.0403877	0.044586	0.00420168	0.0452931	0.042471	0.146179	0.0189329	0.014944	0.0198598	0.0293333
BR005-491	Normal	0.016129	0.0816062	0.0511111	0.0192926	0.0251716	0.026087	0.045	0.0141732	0.012766	0.0224439	0.0111769	0.00111732	0.08	0.0181818	0.14011	0.0237859	0.0493631	0.0306373	0.010989	0.0497238	0.0826162	0.130485	0.0139969	0.0329381	0.0150094	0.0578187
BR005-492	Normal	0.0103493	0.0951557	0.0771208	0.0134357	0.0278422	0.0188172	0.0241935	0.0159574	0.0377834	0.0121803	0.0121528	0.00408163	0.0623269	0.0219941	0.135321	0.00616523	0.0347222	0.0392157	0	0.037037	0.0649606	0.103004	0.0189036	0.0139969	0.00974421	0.0162242
BR005-493	Normal	0.0196078	0.0765896	0.0685579	0.00511073	0.0338983	0.042654	0.0132013	0.00866551	0.0116822	0.0122699	0.0249221	0	0.0613079	0.0189155	0.150418	0.018981	0.0440529	0.083225	0.0112994	0.0518135	0.0770609	0.162469	0.0353982	0.0085592	0.0206074	0.0495553
BR005-495	Normal	0.0129564	0.0888158	0.0563991	0.0128676	0.0393519	0.0248307	0.00528169	0.00892857	0.020979	0.0438034	0.0113821	0	0.0763791	0.0118421	0.166109	0.02331	0.0399429	0.0317003	0.00162866	0.0514905	0.0449898	0.125604	0.015534	0.00980392	0.022673	0.0512821
BR005-496	Normal	0.021148	0.120724	0.0747922	0.0122249	0.0464286	0.0358127	0.00219298	0.00849257	0.015748	0.0227882	0.0188088	0	0.049505	0.0172684	0.117139	0.0111421	0.0501044	0.0305466	0.00399202	0.0625	0.0385439	0.158863	0.0195652	0.00927644	0.0133511	0.0298742
BR005-497	Normal	0.0306604	0.137283	0.0448065	0.0206349	0.0461847	0.0414079	0.0417311	0.00609756	0.021544	0.0230906	0.0344585	0.00255428	0.0619684	0.025522	0.109821	0.0164384	0.0705329	0.0425532	0.0111663	0.0519685	0.0631229	0.147059	0.028481	0.0150115	0.0160681	0.04266
BR005-498	Normal	0.017149	0.0747198	0.0629921	0.0252976	0.0538922	0.0334728	0.0149925	0.0199693	0.0193861	0.0189055	0.0140118	0.00930233	0.0798526	0.0395928	0.11234	0.0225836	0.0452617	0.0498262	0.00478469	0.0348749	0.0638298	0.133721	0.0263975	0.0214541	0.01875	0.0361991
BR005-499	Normal	0.00738397	0.0961003	0.043379	0.00704225	0.0159817	0.0302376	0.0294118	0.00897666	0.00862069	0.0124224	0.0149365	0.0048	0.0633714	0.0290771	0.15857	0.0117647	0.0472103	0.0401554	0.00736377	0.0517381	0.0489396	0.139205	0.0218487	0.0140252	0.0160985	0.0320285
BR005-500	Normal	0.139744	0.221239	0.214646	0.0353357	0.201954	0.0913706	0.0440613	0.0323194	0.0788177	0.0751323	0.0089153	0.0292758	0.23477	0.0733333	0.169683	0.111864	0.0738462	0.109687	0.00399467	0.132616	0.180288	0.31516	0.147638	0.09375	0.0292842	0.115826
BR005-501	Normal	0.0105263	0.0529986	0.027833	0.00264901	0.0325	0.0190476	0.012987	0.00733945	0.003663	0.00686695	0.0270062	0	0.0755509	0.0177305	0.0928962	0.00790861	0.0333745	0.058753	0.00348432	0.0312977	0.0355987	0.118557	0.0236967	0.0374873	0.00480307	0.0325694
BR005-502	Normal	0.0172216	0.0584071	0.0371353	0.00722543	0.0224719	0.00961538	0.022541	0.0140515	0.0114504	0.0297131	0.0271493	0.0030303	0.0553814	0.0270655	0.131846	0.0141304	0.0461049	0.0394737	0.011335	0.0488246	0.0631769	0.147714	0.0223577	0.0131406	0.0176545	0.0347222
BR005-504	Normal	0.00819672	0.0535714	0.0492611	0.00141443	0.0302376	0.0148936	0.00880282	0.00952381	0.0140845	0.0132392	0.0096238	0.00710227	0.0494737	0.0175659	0.153128	0.0131464	0.0379562	0.0545455	0.00718563	0.0357751	0.0593525	0.137525	0.0155945	0.0148699	0.0251256	0.0325301
BR005-509	Normal	0.0187266	0.180556	0.0105263	0.0102564	0.0319149	0.0544218	0.0372671	0.0229885	0.0294118	0.0231023	0.00682594	0	0.0973451	0	0.128114	0.00949367	0.0368098	0.0350877	0	0.0127389	0.0555556	0.171429	0.00956938	0	0.0217391	0.0807453
BR006-001	Normal	0.00315706	0.0649682	0.0210526	0.0103093	0.0570342	0.00357143	0.00782473	0.0134454	0.00863931	0.0122249	0.00877193	0.00170358	0.0458861	0.00893855	0.099835	0.0106762	0.0232784	0.0114811	0.00105708	0.031362	0.0331034	0.107452	0.00874636	0.00515085	0.0152964	0.0031746
BR006-002	Normal	0.0167866	0.0736264	0.0349493	0.00800712	0.0229885	0.020558	0.00868307	0.00842266	0.00408998	0.0227101	0.0116822	0.00244698	0.0585702	0.0143014	0.153177	0.0202966	0.0507726	0.0194731	0.00217391	0.0263158	0.0544994	0.13615	0.0163934	0.0102339	0.0204082	0.00909091
BR006-003	Normal	0.0184843	0.110682	0.0589041	0.0133869	0.0296296	0.017094	0.0165414	0.0138504	0.00978793	0.0124378	0.0166468	0.00881705	0.0847804	0.0376283	0.18811	0.0085034	0.0487445	0.0426487	0.0046729	0.0373972	0.103198	0.12485	0.0188406	0.00509771	0.0215054	0.0453939
BR006-004	Normal	0.0125	0.0844017	0.053125	0.00575264	0.0356037	0.0110024	0.0163399	0.0129555	0.0170015	0.0121951	0.00918367	0.00315706	0.0438982	0.0109689	0.103341	0.0185676	0.0353179	0.0181984	0.00598291	0.0491924	0.0409146	0.0996622	0.00738397	0.00514801	0.0249584	0.0151025
BR006-005	Normal	0.0210238	0.143646	0.093617	0.0111663	0.0165631	0.0227273	0.0222222	0.0177563	0.0289116	0.0126677	0.0206298	0.00359971	0.0610236	0.0244989	0.121697	0.0181245	0.051676	0.0382572	0	0.0467422	0.0709505	0.129587	0.0380499	0.0140449	0.0180258	0.0545455
BR006-006	Normal	0.00862813	0.0557769	0.0444444	0.00887902	0.0129199	0.0146444	0.00344234	0.0122549	0.00236407	0.0194257	0.0136147	0.000985222	0.0386364	0.00809717	0.133111	0.0107172	0.0500569	0.00642055	0.00124224	0.0543981	0.035865	0.174489	0.0115702	0.00682594	0.012973	0.00432277
BR006-007	Normal	0.014906	0.0483721	0.0588785	0.0213556	0.0174165	0.0271605	0.014245	0.0131492	0.0231707	0.0170689	0.0172024	0.00238949	0.0647829	0.0199667	0.108317	0.0127505	0.0364146	0.0362381	0.00970874	0.0579946	0.046875	0.121547	0.0192308	0.00738462	0.019411	0.0412668
BR006-008	Normal	0.0245232	0.128761	0.062069	0.0313351	0.0248668	0.0306122	0.01059	0.0222868	0.0309478	0.0199234	0.0185407	0	0.0668037	0.0307355	0.100524	0.011324	0.0363086	0.0573099	0.00688863	0.0610573	0.0570571	0.0934256	0.0298507	0.0118443	0.0174672	0.0436954
BR006-010	Normal	0.0154867	0.0707364	0.0479666	0.0121145	0.0326531	0.0198151	0.0224719	0.0128848	0.0218878	0.00627496	0.02488	0.00223339	0.0878049	0.0332136	0.110006	0.0162847	0.0576037	0.0464912	0.00403226	0.0385428	0.0558882	0.108038	0.0189673	0.00829082	0.0153649	0.0344828
BR006-011	Normal	0.0179727	0.0806946	0.0407371	0.0179028	0.0398724	0.0214932	0.00913242	0.00775194	0.0132548	0.0110246	0.0160356	0.00260417	0.0624535	0.0198105	0.126323	0.0107463	0.0427273	0.0225632	0.00330033	0.0439356	0.0463215	0.119746	0.0212551	0.00919681	0.0241621	0.0250696
BR006-012	Normal	0.00923295	0.0348837	0.037871	0.0132518	0.0234375	0.00991326	0.0160085	0.00915631	0.00948509	0.0136537	0.00807428	0.0246575	0.0430343	0.0180033	0.112938	0.0097561	0.0335648	0.0779692	0.00403877	0.0335196	0.0346535	0.0847039	0.00985222	0.0100629	0.0209497	0.0186824
BR006-013	Normal	0.0239234	0.0962406	0.0511364	0.0244565	0.0323232	0.0237467	0.00900901	0.0137489	0.0219298	0.0310559	0.036246	0.0016488	0.0314607	0.0208562	0.219472	0.0249584	0.0372807	0.0322004	0.00416667	0.0451681	0.0833333	0.134146	0.0179739	0.00680272	0.0161491	0.0222635
BR006-014	Normal	0.00729927	0.0465839	0.0373444	0.0100223	0.00479616	0.0165746	0	0.0320796	0.0141243	0.0159716	0.0131173	0.0140105	0.0277457	0.00951087	0.128599	0.0125899	0.0382831	0.00848656	0.00130208	0.0205562	0.0219124	0.136882	0.0117845	0.00770548	0.0218391	0
BR006-015	Normal	0.0181159	0.072407	0.0464363	0.00897868	0.0226586	0.0212465	0.0136411	0.0118343	0.0181058	0.00734394	0.0256889	0.00251256	0.0659509	0.0214861	0.133629	0.00959693	0.0547486	0.0769231	0.00188147	0.0629291	0.0743322	0.0988554	0.0439914	0.00466356	0.0183486	0.0419026
BR006-016	Normal	0.0086741	0.0590615	0.0405629	0.0181369	0.0153509	0.0110742	0.017316	0.0148699	0.00461894	0.0257926	0.024474	0.003245	0.0909091	0.0129376	0.111901	0.0155246	0.0555042	0.0355699	0.00781805	0.0409417	0.0591873	0.111446	0.0171171	0.00319829	0.0130459	0.033107
BR006-017	Normal	0.0122231	0.0492341	0.0504484	0.0131926	0.0100604	0.0138889	0	0.0108303	0.00886918	0.0131944	0.0167966	0.00133869	0.0312236	0.00448934	0.135318	0.00942029	0.0511182	0.0145119	0.00104493	0.0156863	0.0251969	0.154867	0.015083	0.00456621	0.0130475	0.00122249
BR006-018	Normal	0.0162308	0.0849934	0.0440636	0.00827301	0.0225873	0.00629921	0.00548697	0.00670498	0.0327456	0.00815661	0.00962696	0	0.032294	0.00117509	0.125	0.00815661	0.0337995	0.00393701	0.00109769	0.0327553	0.0272	0.141425	0.00712251	0.00399042	0.014359	0.00607533
BR006-019	Normal	0.00457317	0.108861	0.0647773	0.0115385	0.0202703	0.00465116	0	0.0110497	0.0162602	0.0147059	0.0103306	0.00246914	0.0311284	0.00367647	0.182692	0.00862069	0.0254237	0.0219436	0.00749064	0.047619	0.0704225	0.103659	0.00719424	0.00793651	0.00198413	0.0159236
BR006-020	Normal	0.0261593	0.176391	0.0589041	0.0167364	0.0392157	0.0574949	0.0382586	0.0218855	0.0727273	0.0143541	0.0111386	0.00156863	0.0492091	0.0201568	0.153664	0.0109756	0.0894309	0.0601093	0.015361	0.0581222	0.0592885	0.142562	0.0142248	0.00623053	0.0133745	0.0469012
BR006-021	Normal	0.0111301	0.0521327	0.033877	0.0256696	0.0173077	0.0193165	0.00923077	0.0137221	0.00210084	0.0102128	0.0144168	0	0.0685654	0.00869565	0.124521	0.0178723	0.0452381	0.0163361	0.00233918	0.0536779	0.0404984	0.107932	0.0157593	0.00818926	0.0249042	0.0156919
BR006-022	Normal	0.00776699	0.0177778	0.0457064	0.00348028	0.00282486	0	0.00186567	0.0144928	0.00600601	0.0171103	0.0137615	0.00189753	0.0317848	0.00286123	0.115347	0.00858779	0.0291667	0.0125786	0	0.026936	0.0181452	0.117808	0.00506757	0.000868056	0.0158924	0.00172117
BR006-023	Normal	0.00975293	0.0864198	0.0481818	0.0125885	0.0198151	0.022293	0.052687	0.0147149	0.0129366	0.0171518	0.0198511	0	0.045676	0.0296	0.106331	0.00953449	0.0310263	0.0133333	0.00477327	0.0414236	0.0355872	0.092	0.00566802	0.00702811	0.00711514	0.0162162
BR006-024	Normal	0.0116773	0.125984	0.0760697	0.0145985	0.0326087	0.0178218	0.00713012	0.0117647	0.0154639	0.00460829	0.0180995	0	0.0492754	0.0123288	0.159653	0.0160494	0.0558583	0.0423131	0.00443787	0.035533	0.0563107	0.170599	0.0177994	0.00634518	0.0357143	0.0277228
BR006-025	Normal	0.0101095	0.0429185	0.0496536	0.0043554	0.0329457	0.0220264	0.00129366	0.00795053	0.0102041	0.00981194	0.0148368	0.00284091	0.0344828	0.0114286	0.119379	0.0149925	0.0446872	0.0135135	0.00123305	0.0422932	0.0328283	0.105805	0.00251572	0.00136799	0.0291892	0.00786517
BR006-026	Normal	0.00441989	0.134438	0.0330709	0.00603136	0.0200573	0.0106383	0	0.00981595	0.00526316	0.0163934	0.00872093	0	0.0267315	0.00560224	0.125237	0.00811542	0.0397163	0.0187075	0.00712251	0.0253304	0.012766	0.125146	0.00884956	0.00243506	0.0113065	0.00186567
BR006-027	Normal	0.0155763	0.0696517	0.0575374	0.0129032	0.0245399	0.0215232	0.0188679	0.0102201	0.0114379	0.0131397	0.0111111	0.00738552	0.0598361	0.0209205	0.112656	0.0112782	0.0390836	0.0497788	0.00295276	0.0447562	0.0479361	0.111794	0.0152091	0.0104244	0.0166667	0.0260771
BR006-028	Normal	0.00990917	0.0846154	0.0619785	0.0306818	0.0126939	0.0478261	0.0248756	0.00945017	0.0593525	0.0113475	0.0223921	0.00264901	0.0697074	0.0212551	0.0848153	0.0247934	0.0718085	0.0429515	0.00619195	0.039322	0.0619355	0.099675	0.0171359	0.00301659	0.0126677	0.0329545
BR006-030	Normal	0.00456621	0.105536	0.0571429	0.00548697	0.0196721	0.00775194	0.00224215	0.0257511	0.00613497	0.0138298	0.028436	0.00327869	0.0201613	0.00322581	0.143316	0.00849858	0.0267296	0.0203252	0.00145985	0.0572172	0.0230126	0.120647	0	0.0018797	0.0188679	0.00809061
BR006-031	Normal	0.00760135	0.0773263	0.0373027	0.0109091	0.0210158	0.0121739	0.00437318	0.0160944	0.0193133	0.00847458	0.0392017	0	0.0395137	0.011509	0.132413	0.00568182	0.0351603	0.00953678	0.00361446	0.0456182	0.0452342	0.129139	0.0136157	0.00294551	0.00566251	0.00380711
BR006-032	Normal	0.0130944	0.093001	0.0479386	0.0188147	0.0401662	0.0235571	0.0133883	0.0130316	0.0194049	0.00747986	0.0151123	0.00219901	0.0611799	0.0226655	0.135935	0.0150029	0.0552147	0.0375874	0.00417014	0.0522222	0.0462963	0.0785908	0.0172414	0.00637349	0.0233645	0.0434783
BR006-033	Normal	0.0133427	0.113314	0.0541825	0.0134159	0.0295359	0.0247718	0.0230203	0.0095518	0.012837	0.00780781	0.010223	0.00361011	0.0687204	0.0283505	0.135675	0.0123305	0.0434286	0.0472441	0.00450857	0.0448792	0.0607287	0.121429	0.0194473	0.0068836	0.0209059	0.0376238
BR006-034	Normal	0.00923788	0.112727	0.0373045	0.00255319	0.00884956	0.00476948	0	0.0120037	0	0.00753425	0.0140762	0.00862069	0.016129	0.00111359	0.125346	0.00762301	0.0189753	0.0116144	0.000996016	0.0225023	0.0141643	0.114464	0.00600601	0	0.0185014	0.00228833
BR006-035	Normal	0.0051207	0.0764588	0.0333016	0.00650054	0.0306122	0.00545703	0.0441501	0.0102302	0.00672948	0.0180442	0.0423467	0.00127877	0.0315865	0.0180505	0.0855438	0.00767754	0.0307868	0.0316344	0.00257511	0.0402266	0.0264228	0.107505	0.0115668	0.000581734	0.00985222	0.0208955
BR006-036	Normal	0.0110701	0.0450782	0.0451489	0.00510204	0.0156454	0.0192539	0.00574713	0.00727273	0.00511945	0.0121406	0.0142202	0.00113636	0.0407725	0.0120275	0.154482	0.0136905	0.0538194	0.0123023	0.00897959	0.0347518	0.04913	0.121144	0.0122087	0.00661521	0.021322	0.00556881
BR006-037	Normal	0.0164671	0.0557895	0.0951396	0.0270856	0.0392749	0.0292621	0.016538	0.0116874	0.0278232	0.0181058	0.0201715	0.00310945	0.048053	0.0192503	0.143101	0.0102041	0.0508108	0.0313901	0.00686106	0.0484765	0.0706837	0.13108	0.0174292	0.015299	0.0226033	0.0175801
BR006-038	Normal	0.020934	0.0953878	0.0584089	0.00914634	0.0239163	0.0226064	0.0162225	0.0120391	0.0290323	0.0201809	0.0339069	0.00349895	0.0742905	0.0118505	0.121473	0.0143369	0.0595533	0.0331187	0.0115761	0.0378215	0.0620985	0.116596	0.0229008	0.0101902	0.021978	0.0250545
BR006-039	Normal	0.00762829	0.119048	0.0485909	0.011474	0.0176565	0.0143229	0.00242424	0.0119803	0.0166667	0.0114094	0.0169903	0.00289184	0.0328947	0.00940734	0.107809	0.00968992	0.0469925	0.0155119	0.00654818	0.0645657	0.0432749	0.153686	0.00784753	0.00534442	0.0156379	0.00325733
BR006-040	Normal	0.0106789	0.0866142	0.0561555	0.0148778	0.0130719	0.0308483	0.0145103	0.012275	0.0190641	0.00685453	0.0138809	0.0055517	0.0874558	0.00595829	0.130399	0.00833965	0.0243056	0.0352423	0.0121951	0.0313456	0.0672269	0.134766	0.0181818	0.010167	0.0187874	0.0281532
BR006-041	Normal	0.0104275	0.0713224	0.0328358	0.00829876	0.00914634	0.0184049	0.00457666	0.00925926	0.0035461	0.0153846	0.016129	0.00371747	0.0338583	0.00878477	0.108961	0.0138648	0.0455696	0.0257649	0.00622665	0.044711	0.055336	0.133921	0.0208817	0.00869565	0.0124688	0.00945946
BR006-042	Normal	0.028887	0.0783533	0.0463576	0.0162907	0.015025	0.0239234	0.0320856	0.0229779	0.0212072	0.0149606	0.0322196	0.00164745	0.0760456	0.0180505	0.127112	0.0181969	0.0452617	0.0451467	0.00223464	0.0403397	0.0706605	0.115854	0.0212766	0.00505902	0.0304976	0.0358127
BR006-044	Normal	0.00526316	0.0725514	0.0350877	0.012624	0.0130719	0.00858369	0	0.0142857	0.00817439	0.0137429	0.0122888	0.003003	0.0347025	0.010929	0.13186	0.00810015	0.0389064	0.004914	0.00512295	0.0358632	0.0459588	0.133803	0.00328407	0.00345066	0.027668	0.00843882
BR006-045	Normal	0.00556328	0.0603889	0.0437811	0.00713719	0.0247593	0.0101138	0.00513875	0.0089153	0.00689655	0.00849858	0.0112239	0.00110865	0.0347432	0.0110396	0.13564	0.00669344	0.0326383	0.0136116	0.00380228	0.0359602	0.0388571	0.117936	0.00956938	0.00449583	0.0138249	0.00673077
BR006-047	Normal	0.0136876	0.0977069	0.0468432	0.0177384	0.00873362	0.0140665	0.0195853	0.0104644	0.0344262	0.0197889	0.0186133	0.0111916	0.0625	0.0187441	0.138069	0.0130854	0.0492197	0.0256674	0.000904159	0.0468642	0.0676275	0.105157	0.00970874	0.00523903	0.0178174	0.0382572
BR006-048	Normal	0.00616197	0.0930851	0.0598504	0.00576923	0.00947867	0.0163043	0.00806452	0.00641026	0.0135747	0.0106545	0.019945	0	0.0301205	0.00935829	0.142173	0.0128721	0.0477941	0.012966	0.011378	0.0309278	0.027027	0.132321	0.00351494	0.00783476	0.0221998	0
BR006-050	Normal	0.0223577	0.0642674	0.0538462	0.0226244	0.0276074	0.00840336	0.00619195	0	0.0125	0.0152439	0.0169287	0	0.0731707	0.0458167	0.181818	0	0.0655738	0.063197	0	0.0493359	0.0778443	0.107296	0.0116732	0.0289256	0.0216802	0.0258824
BR006-055	Normal	0.0114943	0.114504	0.0463576	0.00798935	0.0203125	0.00947867	0.00508906	0.00987306	0.00383142	0.0113909	0.0163241	0.00634921	0.0413223	0.0141718	0.124321	0.00925926	0.0420018	0.0174672	0.00176835	0.0245684	0.04	0.164963	0.00694444	0.00433369	0.0187062	0.0112847
BR006-056	Normal	0.0128308	0.174971	0.137681	0.0348259	0.0390244	0.0522496	0.0329381	0.0213352	0.0416667	0.0271698	0.0238569	0.0041958	0.0658845	0.035122	0.105305	0.0240623	0.0922659	0.0521832	0.000934579	0.0536522	0.075	0.126804	0.023544	0.0119581	0.0171514	0.0375
BR006-057	Normal	0.018711	0.127255	0.0435177	0.0141677	0.0291262	0.0172662	0.0244989	0.0132188	0.0136799	0.0319277	0.0294793	0.00596659	0.0771277	0.0267023	0.129571	0.0325685	0.061086	0.0640777	0.00376648	0.0386308	0.0870488	0.141111	0.0243446	0.0190563	0.0248649	0.0337691
BR006-058	Normal	0.00795756	0.115005	0.0552908	0.0217028	0.0320405	0.027933	0.0146396	0.0125	0.0189753	0.0147465	0.0141563	0.000580383	0.0321101	0.024728	0.162745	0.00527426	0.0379939	0.0408602	0.00125	0.0550725	0.0389171	0.123539	0.0117647	0.0143014	0.00998185	0.0466989
BR006-059	Normal	0.00993049	0.166213	0.0889133	0.0324074	0.0466667	0.0838446	0.0299401	0.0248	0.0462428	0.0141044	0.0243468	0.00420168	0.0577778	0.0269784	0.226391	0.0171429	0.0560579	0.0460894	0	0.0525465	0.0862423	0.149554	0.0416667	0.0309478	0.0253165	0.0398323
BR006-060	Normal	0.0163132	0.108295	0.0851064	0.0215385	0.0140351	0.047619	0.00879765	0.0127273	0.0172414	0.0155367	0.0182002	0.00560748	0.0727273	0.0152801	0.124113	0.0194805	0.0416667	0.0508083	0.00228311	0.0448319	0.0815789	0.0917722	0.0182232	0.0132075	0.0231125	0.0386905
BR006-061	Normal	0.00898204	0.0793201	0.0493305	0.00584226	0.045728	0.0184372	0.0239669	0.0107417	0.0307882	0.0130719	0.0241605	0.0020903	0.0469522	0.00971548	0.120654	0.0220588	0.0313043	0.0388802	0.00613497	0.0537253	0.0783972	0.16549	0.0184502	0.010479	0.0203972	0.0253411
BR006-062	Normal	0.010158	0.0551771	0.05116	0.0110837	0.032022	0.0235457	0.0183908	0.00977517	0.015873	0.0271801	0.0142608	0.00340716	0.0636704	0.0305776	0.170213	0.0233838	0.0603291	0.0350343	0.0155109	0.0361693	0.0654971	0.105464	0.031586	0.004158	0.0186584	0.0224719
BR006-063	Normal	0.0144267	0.148622	0.0611814	0.0268456	0.0495868	0.0219298	0.0277778	0.00883652	0.0413695	0.019431	0.016436	0.000690608	0.0356745	0.0267928	0.157121	0.0197269	0.0454545	0.0401204	0.00381679	0.0629119	0.0796569	0.136752	0.013805	0.00779727	0.0181113	0.0227545
BR006-064	Normal	0.0104487	0.0925427	0.0498462	0.0129496	0.0412371	0.0384025	0.0148515	0.0128274	0.0317195	0.017796	0.0196144	0.00179986	0.0619469	0.0240047	0.141152	0.0220769	0.0437567	0.0514385	0.00477327	0.0398426	0.0748899	0.130856	0.0299033	0.00784753	0.023036	0.0399485
BR006-065	Normal	0.0252788	0.152347	0.0684794	0.0178117	0.0452323	0.0519481	0.0365854	0.0214968	0.0329815	0.0243179	0.0198461	0.000796178	0.11279	0.0262942	0.158378	0.0272934	0.0588889	0.0395753	0.0110331	0.0778082	0.104384	0.131313	0.0353982	0.012749	0.0257437	0.0612691
BR006-066	Normal	0.020649	0.180467	0.0525328	0.0211268	0.0328358	0.036036	0.0318471	0.0239362	0.0507614	0.0136519	0.0289969	0.00328407	0.0797227	0.0328125	0.193548	0.020438	0.0667939	0.110294	0.00588235	0.0699223	0.08	0.135211	0.0237154	0.0218069	0.0443425	0.0392157
BR006-067	Normal	0.0236814	0.0766871	0.0368664	0.0147679	0.025463	0.0177215	0.0158273	0.0102987	0.0422164	0.0170843	0.0153027	0	0.0563636	0.0325534	0.185592	0.0184971	0.0244275	0.0266667	0.00657895	0.0666667	0.0676533	0.161826	0.01375	0.00792393	0.0181452	0.0271845
BR006-068	Normal	0.00536193	0.104283	0.0973312	0.0173267	0.0527578	0.0457317	0.0270833	0.00951249	0.0321637	0.00591017	0.0192819	0.0054407	0.0629371	0.0199734	0.142466	0.0255682	0.0545024	0.0556492	0.0116959	0.0405844	0.102083	0.099359	0.0242718	0.0141732	0.0365482	0.0374707
BR006-069	Normal	0.0136392	0.0768527	0.0617482	0.0218818	0.0385078	0.0260756	0.00683761	0.0106101	0.00825472	0.0168317	0.0160584	0.00304878	0.097869	0.0294709	0.139577	0.0180723	0.0506912	0.0524738	0.00185874	0.0573308	0.0531915	0.128761	0.0231023	0.0165239	0.0249864	0.0385005
BR006-070	Normal	0.0133411	0.0546595	0.0522273	0.0220386	0.030623	0.0308311	0.026393	0.014791	0.0165877	0.0238532	0.0167247	0.00702106	0.0813397	0.0216837	0.122577	0.0163075	0.0613383	0.040636	0.00526316	0.0408551	0.0911552	0.0975828	0.0226891	0.0135834	0.024975	0.0432738
BR006-071	Normal	0.0168006	0.114504	0.0646282	0.01625	0.0614806	0.039759	0.0147401	0.0161117	0.014531	0.0129786	0.0199782	0.00202327	0.0553506	0.0149365	0.170573	0.0168895	0.057971	0.0617829	0.0037037	0.0411286	0.0536278	0.110286	0.0257028	0.0127119	0.0234688	0.0299807
BR006-072	Normal	0.0168382	0.140924	0.0669811	0.017341	0.0394945	0.0325733	0.0386207	0.0113086	0.0168919	0.0295903	0.0354796	0.0021978	0.0705394	0.0313943	0.13649	0.0228873	0.0786638	0.0633663	0.00862069	0.0463415	0.0837838	0.145798	0.0292634	0.0149254	0.0175439	0.0517241
BR006-073	Normal	0.033049	0.122708	0.0448276	0.0203666	0.0415162	0.0545024	0.0440098	0.0131148	0.035533	0.0263158	0.0317555	0.00290276	0.0714286	0.0322917	0.194313	0.0206986	0.0706605	0.0597964	0.0134731	0.0990415	0.0711679	0.161572	0.0649351	0.0135659	0.0298913	0.0612245
BR006-074	Normal	0.0223741	0.0710945	0.0312057	0.0104712	0.0522541	0.0126002	0.0164093	0.00930521	0.0233333	0.00858545	0.0651515	0.0021164	0.0664286	0.0349515	0.134232	0.0110723	0.0342406	0.0255023	0.00483871	0.0426309	0.0486111	0.0781893	0.0172156	0.012843	0.020995	0.0306122
BR006-075	Normal	0.0533981	0.123711	0.0997921	0.0248963	0.0265152	0.0574713	0.0254453	0.0292505	0.0116959	0.0260521	0.0403423	0.00291545	0.0544218	0.0234542	0.193717	0.0205656	0.0355731	0.0804598	0.00621118	0.068038	0.0923695	0.0893617	0.0295858	0.0437158	0.0411765	0.0225225
BR006-076	Normal	0.0384615	0.0818859	0.100427	0.0328638	0.0408805	0.0141509	0.00985222	0.0279146	0.0412371	0.0235849	0.00677638	0.00424328	0.0763359	0.012848	0.0741688	0.0126263	0.047619	0.039312	0.00993377	0.0331361	0.0433071	0.135135	0.0187668	0.015444	0.0216998	0.0221519
BR006-077	Normal	0.0102157	0.116719	0.0545171	0.0269784	0.0376471	0.0213675	0.023968	0.0261959	0.0282486	0.010978	0.0225315	0	0.0808383	0.03125	0.146799	0.0249716	0.0336257	0.0402597	0.00601504	0.0457464	0.0618893	0.158379	0.0157274	0.0058072	0.0290135	0.0282686
BR006-078	Normal	0.0163376	0.108133	0.0684545	0.0282776	0.0458716	0.0220859	0.0259516	0.0165079	0.0325521	0.0278689	0.028461	0.00149701	0.0840164	0.02477	0.183848	0.0214236	0.0663594	0.0359833	0.00181984	0.0588235	0.09375	0.149877	0.0353303	0.0104478	0.0236264	0.0519068
BR006-079	Normal	0.00925926	0.153439	0.0698413	0.015873	0.0468227	0.0391909	0.0384615	0.013285	0.0266821	0.0194269	0.0157288	0.00531915	0.0882103	0.0195822	0.145667	0.0185304	0.0469738	0.0346821	0.00582848	0.0570175	0.0503282	0.0935738	0.0228571	0.00939597	0.0170485	0.0539262
BR006-080	Normal	0.0191278	0.104569	0.0481633	0.0234681	0.010929	0.0114123	0.021544	0.0091683	0.0313531	0.0078125	0.0189211	0.00161464	0.0410628	0.0202465	0.185246	0.016565	0.0477707	0.0574506	0.0023015	0.0455824	0.0643564	0.124642	0.00958188	0.0116505	0.0144429	0.023544
BR006-081	Normal	0.00943396	0.0927988	0.0508876	0.00721371	0.0466472	0.0202343	0.0134752	0.0072324	0.0160529	0.0138365	0.0198748	0.00123001	0.0509725	0.021542	0.183515	0.0109769	0.0347826	0.0528602	0.00215983	0.0392012	0.053112	0.123849	0.0135501	0.00903444	0.0193067	0.022763
BR006-082	Normal	0.00675676	0.125954	0.0382022	0.0151515	0.072	0.0272374	0.03125	0.0160714	0.038835	0.0299145	0.0269006	0.00159236	0.0553506	0.0455531	0.173554	0.0132626	0.052459	0.0315789	0	0.0643863	0.0869565	0.117949	0.0251572	0.0202703	0.013363	0.0581395
BR006-083	Normal	0.0155642	0.0892388	0.0651466	0.0178571	0.0426667	0.024735	0.00826446	0.00568182	0.0421053	0.0163599	0.0142857	0.00105152	0.058651	0.0241379	0.158621	0.0167064	0.0655172	0.0498534	0	0.0757143	0.0517241	0.148515	0.0205479	0.0266272	0.0109546	0.0411765
BR006-084	Normal	0.00708215	0.147005	0.0645161	0.00488998	0.0271605	0.05	0.0207612	0.00854701	0.0297619	0.0257511	0.0203366	0.00299401	0.0573394	0.0269576	0.162693	0.00163399	0.0239411	0.0233645	0.00409836	0.05	0.0632054	0.155941	0.0292398	0.00968992	0.0213049	0.0309735
BR006-085	Normal	0.022864	0.11991	0.047619	0.0168317	0.0352381	0.0225479	0.0135823	0.00956669	0.0162791	0.0118652	0.0224536	0.00149477	0.0768061	0.0284477	0.141804	0.0205479	0.0557029	0.034407	0.00932401	0.0489018	0.0809091	0.15693	0.0266041	0.0180573	0.0242935	0.0301095
BR006-086	Normal	0.0177706	0.110278	0.0614115	0.00988875	0.0422535	0.0266272	0.0332922	0.0115942	0.0234261	0.0152926	0.0230292	0.00157068	0.0608407	0.0294352	0.172961	0.025953	0.0389294	0.035818	0.00625652	0.0859924	0.0487552	0.133017	0.0363458	0.0134745	0.0389776	0.039072
BR006-087	Normal	0.010989	0.0873469	0.0625	0.0112782	0.0431655	0.0405904	0.0356347	0.0083045	0.0276442	0.0124875	0.0227101	0.00152439	0.0505051	0.0271523	0.157748	0.00741198	0.0446828	0.0490654	0.00669456	0.0407462	0.0524862	0.12809	0.0271349	0.0112994	0.0133618	0.0433905
BR006-088	Normal	0.0182857	0.0731707	0.0586207	0.00578035	0.0258176	0.0234834	0.0138889	0.00976562	0.0252632	0.012464	0.0209945	0.000772798	0.0298273	0.0148402	0.130203	0.0097561	0.0497512	0.0318302	0	0.0448223	0.0675241	0.0896686	0.0206612	0.00870647	0.0233969	0.0289855
BR006-089	Normal	0.0123457	0.081761	0.0516667	0.0111524	0.032345	0.0308219	0.0212766	0.00992556	0.0310078	0.0261011	0.0230342	0.00117509	0.0517241	0.0247678	0.184307	0.0136986	0.0429293	0.0495868	0.0113895	0.0362637	0.0538462	0.0811966	0.0205339	0.0124688	0.015894	0.0517711
BR006-090	Normal	0.0140105	0.0737705	0.077454	0.0225376	0.0336606	0.0387097	0.011655	0.0135977	0.0352423	0.0127421	0.0194591	0.005	0.0670641	0.0172414	0.172535	0.00915948	0.0442992	0.0437276	0.00663228	0.0492352	0.0554017	0.155359	0.0180921	0.0123993	0.0225873	0.0244755
BR006-091	Normal	0.0129621	0.0604982	0.0476481	0.0184638	0.0448718	0.010929	0.0251701	0.0141911	0.0130095	0.00833076	0.0152372	0.000419111	0.082	0.0206631	0.131519	0.0112045	0.0318246	0.0300058	0.00674536	0.0392285	0.0715268	0.135135	0.0314502	0.00856898	0.0184911	0.019685
BR006-092	Normal	0.016	0.0795455	0.0559441	0	0.0365854	0.0224719	0.025641	0.00662252	0	0	0.0121951	0	0	0	0.154639	0.0206186	0.0238095	0.0547945	0	0.0518519	0.025974	0.0987654	0.0227273	0	0.0185185	0.0425532
BR006-093	Normal	0.0650888	0.10786	0.0997151	0.0542636	0.0283784	0.0796221	0.0217786	0.013167	0.0299625	0.0235162	0.0394345	0.00546075	0.0879479	0.056694	0.164496	0.0376597	0.0470914	0.0988917	0.00733496	0.0932568	0.121245	0.125714	0.0559701	0.0129683	0.0530217	0.0254323
BR006-094	Normal	0.0257732	0.136541	0.0690399	0.0230548	0.0100604	0.0771277	0.0146597	0.0150316	0.0326087	0.0258065	0.0239822	0.00226629	0.0758621	0.0346192	0.151424	0.0339257	0.075	0.0630324	0.00854701	0.0551839	0.0784314	0.105263	0.0248834	0.0338266	0.0201661	0.0517598
BR006-095	Normal	0.0135034	0.0711423	0.0456656	0.0109223	0.0701299	0.0147059	0.0104257	0.0107868	0.0175	0.0127094	0.0265719	0.00366077	0.0515654	0.0257381	0.14617	0.0136006	0.0348469	0.0368374	0.00294695	0.0416463	0.0694836	0.131773	0.0195382	0.00861394	0.0229244	0.0221445
BR006-096	Normal	0.01983	0.127143	0.061651	0.0146789	0.0462428	0.0271318	0.0328084	0.0185029	0.0125628	0.0408377	0.0130533	0.00478142	0.0471976	0.0199161	0.174888	0.0140023	0.0582878	0.0335052	0.0103397	0.0551948	0.0816327	0.0922747	0.022973	0.0127714	0.0314083	0.0415385
BR006-097	Normal	0.0147213	0.130638	0.0531062	0.0190275	0.0499076	0.0384615	0.0261348	0.0129136	0.0454545	0.0209699	0.0230888	0.00236827	0.0898662	0.0134855	0.160622	0.0182094	0.0910747	0.0340741	0.00383877	0.0445969	0.0735294	0.12987	0.01983	0.00631912	0.02331	0.0416667
BR006-098	Normal	0.0223048	0.146288	0.0762868	0.0200286	0.0339943	0.0325077	0.0257028	0.0307798	0.0362438	0.0207352	0.0181175	0.0031746	0.0825826	0.0190641	0.171244	0.0157895	0.0990783	0.0458081	0.00228833	0.0662791	0.0821192	0.0954774	0.0202703	0.00771775	0.0193237	0.0330789
BR006-099	Normal	0.0119443	0.072807	0.0572879	0.00877193	0.0525232	0.023224	0.0179739	0.0124611	0.0041958	0.0110246	0.0217234	0.000521921	0.0675381	0.0256055	0.167656	0.0268741	0.056338	0.0499093	0.00294695	0.0313683	0.0608324	0.123256	0.0132231	0.0185784	0.0248791	0.0418006
BR006-100	Normal	0.0219355	0.11791	0.0622287	0.014975	0.0483871	0.0337972	0.0205479	0.0108696	0.0135747	0.039807	0.0177706	0.00268336	0.0630798	0.0217949	0.121485	0.0209877	0.0696594	0.0450331	0	0.0567644	0.0581761	0.127907	0.0201863	0.012	0.00972222	0.07
BR006-101	Normal	0.00788782	0.0833333	0.0574324	0.03	0.0491525	0.0333333	0.0075431	0.00609225	0.00671141	0.0140977	0.0123388	0.00349345	0.0566802	0.0181818	0.130165	0.00740741	0.0358621	0.041573	0.00269179	0.042623	0.0467033	0.136765	0.0363636	0.012951	0.0147638	0.0476858
BR006-102	Normal	0.0234375	0.103448	0.0488918	0.0223953	0.0364334	0.0146905	0.0307802	0.0124575	0.0206659	0.0295443	0.0237047	0.00311943	0.0660897	0.0218887	0.14939	0.0179856	0.0699234	0.0384326	0.00607112	0.0464701	0.0780533	0.117939	0.0184443	0.0112123	0.0198347	0.047619
BR006-103	Normal	0.0210773	0.104851	0.0591398	0.0124555	0.0289855	0.0330189	0.0227273	0.0131894	0.0207039	0.0207305	0.0235131	0.00206398	0.0697306	0.0150115	0.160757	0.0200501	0.0465116	0.0351391	0.00157978	0.0606061	0.0698052	0.103448	0.0137405	0.0140845	0.0280899	0.0342342
BR006-104	Normal	0.0126091	0.131148	0.0611465	0.025974	0.0323232	0.0477941	0.0201863	0.00828402	0.0266904	0.027408	0.0163416	0.00584795	0.0795306	0.0258706	0.180723	0.0173461	0.0722892	0.0419314	0.00259403	0.0516081	0.0809399	0.153094	0.0210526	0.00478011	0.0237417	0.0210016
BR006-105	Normal	0.029526	0.0647118	0.0424144	0.0295359	0.00749064	0.0331126	0.0178571	0.0170697	0.0222222	0.0119497	0.0164306	0.00274725	0.0877193	0.0318949	0.144879	0.0150273	0.053271	0.0499076	0.0117746	0.038674	0.0860849	0.160462	0.0327485	0.00740741	0.0210231	0.031679
BR006-106	Normal	0.00967008	0.104408	0.0732323	0.0148936	0.0481651	0.0222513	0.0199818	0.00962861	0.0224852	0.0177259	0.0239645	0	0.0765799	0.0262009	0.12985	0.0252417	0.0349183	0.0472779	0.00721154	0.0513117	0.0833333	0.118471	0.0331492	0.0105394	0.0239112	0.0361991
BR006-107	Normal	0.0152672	0.120245	0.0498866	0.00788288	0.0453782	0.018732	0.0222222	0.00266667	0.0191257	0.0183599	0.0202911	0.000788022	0.0493023	0.021827	0.166536	0.0149679	0.0572597	0.0310621	0.00390244	0.0441176	0.0463158	0.103896	0.0299145	0.00524345	0.0197322	0.0449294
BR006-108	Normal	0.0137868	0.0738854	0.0425777	0.0112179	0.0262697	0.0341556	0.0189229	0.015859	0.00905797	0.0144144	0.0175535	0.00259965	0.045273	0.0191919	0.161074	0.0161751	0.039031	0.0279395	0.001321	0.0317231	0.0694259	0.102349	0.0172414	0.00979325	0.019475	0.053068
BR006-109	Normal	0.0159716	0.0818182	0.0789766	0.0161074	0.0204082	0.0169811	0.0248538	0.0141093	0.0294627	0.0212922	0.0177752	0.00367985	0.0718563	0.0409234	0.13579	0.0182482	0.0465116	0.0531287	0.00248756	0.0466472	0.0585176	0.155405	0.0248366	0.0095339	0.0466853	0.0312945
BR006-110	Normal	0.0272727	0.1496	0.0243671	0.0274964	0.0459519	0.0472028	0.0283757	0.0316742	0.0594059	0.0197141	0.0201823	0.00666667	0.0873494	0.0314342	0.153899	0.0207668	0.0760171	0.0807401	0.00841908	0.0708599	0.076659	0.154374	0.0239931	0.0122526	0.0240518	0.0478313
BR006-111	Normal	0.0142096	0.0770975	0.0313008	0.00555556	0.025641	0.0311615	0.0271318	0.00348432	0.0369318	0.016129	0.0124481	0	0.0539084	0.0232558	0.0944882	0.00894188	0.0375494	0.0333333	0.00339559	0.0365726	0.0723514	0.123881	0.0380117	0.00268456	0.0254545	0.0349451
